# Supplementary material for: Characterization of Oligopeptides in Solanum lycopersicum Xylem Exudates
Source: Life (Basel). 2022 Apr 16;12(4):592. doi: 10.3390/life12040592 (PMC9028419; doi:10.3390/life12040592)
Supplement: Supplementary file 1 [file life-12-00592-s001.zip]

Archive with 6 entries (6 files):
- .DS_Store
- Figures_Supplement_R.pdf
- Table S1_SmallProtein.xlsx
- Table S2_Peptide.xlsx
- Table S3_SlCLEs.xlsx
- Table S4_Primers.xlsx
