# Supplementary material for: Characterization of Oligopeptides in Solanum lycopersicum Xylem Exudates
Source: Life (Basel). 2022 Apr 16;12(4):592. doi: 10.3390/life12040592 (PMC9028419; doi:10.3390/life12040592)
Supplement: Supplementary file 1 [file life-12-00592-s001.zip › Table S1_SmallProtein.xlsx]

## Sheet: FDR1_2frag_F041064
Table S1. List of proteins whose peptide fragments were identified in the small-protein-containing fractions.
ITAG4.0	SignalP 3.0	MW	Length	Cover ratio	Number of unique fragment	Score	Annotation
Solyc01g108390.3.1	N	7706	70	78.6	3	215
Solyc07g007750.3.1	Y	8440	76	43.4	3	217	low-molecular-weight cysteine-rich 69
Solyc07g009500.3.1	Y	9485	87	34.5	2	260
Solyc05g008895.1.1	Y	9560	88	14.8	2	142
Solyc03g034380.1.1	Y	10751	100	28	3	357
Solyc01g109390.3.1	Y	10957	104	32.7	3	886
Solyc02g083880.3.1	Y	10987	103	15.5	3	120
Solyc07g065110.1.1	Y	11280	104	58.7	7	2400	Bifunctional inhibitor/lipid-transfer protein/seed storage 2S albumin superfamily protein
Solyc12g010550.1.1	Y	11978	136	41.9	3	1564
Solyc08g067500.1.1	Y	12758	123	58.5	9	4116	lipid transfer protein 6
Solyc03g079880.4.1	Y	13082	125	68	14	60593	Bifunctional inhibitor/lipid-transfer protein/seed storage 2S albumin superfamily protein
Solyc08g076880.3.1	N	13649	130	46.2	4	303
Solyc09g097850.1.1	Y	14712	134	13.4	2	59	PHYTOCYSTATIN 2
Solyc01g067740.3.1	Y	15276	152	38.8	4	1112	copper/zinc superoxide dismutase 1
Solyc11g012320.3.1	N	15332	154	26	2	113
Solyc11g020960.2.1	Y	15626	146	36.3	7	1190	serine-type endopeptidase inhibitors
Solyc01g097240.3.1	Y	16016	143	18.2	2	118
Solyc01g105010.3.1	Y	18657	186	11.8	2	45	Bifunctional inhibitor/lipid-transfer protein/seed storage 2S albumin superfamily protein
Solyc09g075810.3.1	Y	19623	183	12.6	2	120	Cupredoxin superfamily protein
Solyc08g079250.4.1	N	20203	190	10	2	113	Bifunctional inhibitor/lipid-transfer protein/seed storage 2S albumin superfamily protein
Solyc03g025850.3.1	N	21837	197	19.3	2	249	Remorin family protein
Solyc11g066390.2.1	N	22268	217	50.7	6	1541	copper/zinc superoxide dismutase 2
Solyc05g053960.3.1	Y	22508	206	29.1	3	330
Solyc02g094050.4.1	N	23102	212	12.3	3	438	Cupredoxin superfamily protein
Solyc06g072220.1.1	Y	23318	211	10.4	2	55
Solyc11g005420.3.1	N	25853	238	12.6	3	357
Solyc07g053540.1.1	Y	26410	247	28.3	6	896	FASCICLIN-like arabinoogalactan 9
Solyc12g005720.1.1	Y	26991	240	21.7	6	500	Receptor-like protein kinase-related family protein
Solyc07g063740.2.1	N	28498	267	7.1	2	77
Solyc10g083820.2.1	N	34260	316	7.9	2	130	Pectin lyase-like superfamily protein
Solyc01g015080.3.1	Y	35816	330	11.5	4	261	Peroxidase superfamily protein
Solyc09g007520.3.1	Y	36703	324	8.3	3	450	Peroxidase superfamily protein
Solyc02g090470.4.1	Y	36819	334	12.6	4	95	Peroxidase superfamily protein
Solyc02g064970.4.1	Y	36853	338	14.8	3	2056	Peroxidase superfamily protein
Solyc01g104170.3.1	N	37125	349	4.6	2	234	ankyrin repeat-containing 2B
Solyc03g078400.3.1	N	41731	377	7.4	2	50	actin 7
Solyc01g107670.2.1	Y	42873	393	6.4	2	214	Leucine-rich repeat (LRR) family protein
Solyc01g105770.2.1	Y	43526	393	8.1	2	86	hydroxyproline-rich glycoprotein family protein
Solyc08g078670.2.1	Y	46931	420	7.4	2	319	Eukaryotic aspartyl protease family protein
Solyc06g005060.3.1	N	49257	448	4.2	2	134	GTP binding Elongation factor Tu family protein
Solyc07g064130.2.1	N	51165	457	14.4	6	1563
Solyc11g011960.2.1	N	51786	477	10.5	4	241	UDP-GLUCOSE PYROPHOSPHORYLASE 1
Solyc05g049980.3.1	Y	53362	486	6.4	2	200	Pectin lyase-like superfamily protein
Solyc01g081620.3.1	N	59555	540	9.8	3	323	Plant protein of unknown function (DUF946)
Solyc11g005770.2.1	Y	61001	559	8.8	4	516	Plant invertase/pectin methylesterase inhibitor superfamily
Solyc11g051160.2.1	N	65654	589	11.2	10	624	PATELLIN 2
Solyc12g088760.1.1	Y	80940	749	4.3	2	128	Subtilisin-like serine endopeptidase family protein
Solyc04g078110.1.1	Y	81303	766	8.4	5	390
Solyc03g044150.4.1	Y	81515	771	3.5	2	305	Subtilase family protein
Solyc04g081810.4.1	Y	83758	788	7	6	980	Subtilisin-like serine endopeptidase family protein
