# Supplementary material for: Characterization of Oligopeptides in Solanum lycopersicum Xylem Exudates
Source: Life (Basel). 2022 Apr 16;12(4):592. doi: 10.3390/life12040592 (PMC9028419; doi:10.3390/life12040592)
Supplement: Supplementary file 1 [file life-12-00592-s001.zip › Table S2_Peptide.xlsx]

## Sheet: FDR1_F041105
Table S2. List of the proteins whose peptide fragments were identified in peptide-containing fractions.
prot_hit_num	prot_acc	prot_mass	prot_len	pep_exp_mz	pep_exp_mr	pep_exp_z	pep_calc_mr	pep_delta	pep_score	pep_expect	pep_res_before	pep_seq	pep_res_after	pep_var_mod
1	Solyc06g061200.1.1	23877	303	413.183	824.352	2	824.353	-0.0001	34.11	0.0075	S	GGGAGGGAGGAH	G
1	Solyc06g061200.1.1	23877	303	435.178	868.342	2	868.342	-0.0003	75.49	3.4e-05	G	GGAGGGEGGGHG	G
1	Solyc06g061200.1.1	23877	303	435.179	868.343	2	868.342	0.0006	51.88	0.0079	G	GGAGGGEGGGHG	G
1	Solyc06g061200.1.1	23877	303	435.179	868.343	2	868.342	0.0008	68.08	0.00017	G	GGAGGGEGGGHG	G
1	Solyc06g061200.1.1	23877	303	441.228	880.442	2	880.44	0.0016	58.27	0.0012	D	HVGVGGEVGA	Y
1	Solyc06g061200.1.1	23877	303	456.699	911.384	2	911.385	-0.0003	68.82	2.6e-05	G	SGGGAGGGAGGAH	G
1	Solyc06g061200.1.1	23877	303	459.197	916.379	2	916.379	-0.0002	41.48	0.0048	E	HAGGYGGGAGGG	E
1	Solyc06g061200.1.1	23877	303	459.197	916.379	2	916.379	0.0001	45.77	0.0087	A	GGAHGGAYGGGG	G
1	Solyc06g061200.1.1	23877	303	459.197	916.38	2	916.379	0.001	43.72	0.0085	E	HAGGYGGGAGGG	E
1	Solyc06g061200.1.1	23877	303	463.222	924.429	2	924.43	-0.0007	55.81	0.00088	Y	DHVGVGGEVG	A
1	Solyc06g061200.1.1	23877	303	466.696	931.378	2	931.378	-0.0001	29.55	0.0072	A	GGGGAYAGGEH	A
1	Solyc06g061200.1.1	23877	303	466.697	931.379	2	931.378	0.0005	34.73	0.0029	A	GGGGAYAGGEH	A
1	Solyc06g061200.1.1	23877	303	470.697	939.379	2	939.38	-0.0006	49.13	0.0002	S	GGGEGGGAGGGHA	G
1	Solyc06g061200.1.1	23877	303	481.192	960.369	2	960.369	0.0001	55.24	0.00026	A	GGGEGGGHGGGY	A
1	Solyc06g061200.1.1	23877	303	485.21	968.406	2	968.406	-0.0001	46.77	0.0032	A	GGGGGGSGAGGAHA	G
1	Solyc06g061200.1.1	23877	303	485.21	968.406	2	968.406	0.0002	95.27	3.8e-07	G	SGGGAGGGAGGAHG	G
1	Solyc06g061200.1.1	23877	303	485.21	968.406	2	968.406	0.0002	53.53	0.0057	G	SGGGAGGGAGGAHG	G
1	Solyc06g061200.1.1	23877	303	485.21	968.406	2	968.406	0.0003	81.25	9.7e-06	G	SGGGAGGGAGGAHG	G
1	Solyc06g061200.1.1	23877	303	485.211	968.406	2	968.406	0.0004	87.17	2.6e-06	G	SGGGAGGGAGGAHG	G
1	Solyc06g061200.1.1	23877	303	485.211	968.407	2	968.406	0.0007	68.45	0.0002	G	SGGGAGGGAGGAHG	G
1	Solyc06g061200.1.1	23877	303	485.211	968.407	2	968.406	0.001	95.55	3.9e-07	G	SGGGAGGGAGGAHG	G
1	Solyc06g061200.1.1	23877	303	485.211	968.407	2	968.406	0.001	90.78	1.2e-06	G	SGGGAGGGAGGAHG	G
1	Solyc06g061200.1.1	23877	303	487.707	973.4	2	973.4	0.0002	47.3	0.0029	A	GGGHAGGGYAGGG	G
1	Solyc06g061200.1.1	23877	303	487.718	973.421	2	973.421	-0.0004	78.95	1.4e-05	A	GGGGGSGGGGGGAVA	G
1	Solyc06g061200.1.1	23877	303	487.718	973.421	2	973.421	-0.0003	52.35	0.00015	A	GGGGGSGGGGGGAVA	G
1	Solyc06g061200.1.1	23877	303	491.204	980.394	2	980.395	-0.0006	31.91	0.0032	Y	AGGGGGGSGGGGAY	A
1	Solyc06g061200.1.1	23877	303	492.2	982.386	2	982.385	0.0003	46.92	0.0072	G	GGAGGGEGGGHGGG	Y
1	Solyc06g061200.1.1	23877	303	492.2	982.386	2	982.385	0.0007	59.19	0.0012	G	GGAGGGEGGGHGGG	Y
1	Solyc06g061200.1.1	23877	303	492.2	982.386	2	982.385	0.0009	65.05	0.00032	G	GGAGGGEGGGHGGG	Y
1	Solyc06g061200.1.1	23877	303	492.2	982.386	2	982.385	0.0011	37.91	0.0065	G	GGAGGGEGGGHGGG	Y
1	Solyc06g061200.1.1	23877	303	500.2	998.385	2	998.384	0.0003	35.49	0.0055	A	HAGGEHDGGY	A
1	Solyc06g061200.1.1	23877	303	500.2	998.385	2	998.384	0.0006	40.17	0.0033	A	HAGGEHDGGY	A
1	Solyc06g061200.1.1	23877	303	500.2	998.385	2	998.384	0.0006	40.6	0.002	A	HAGGEHDGGY	A
1	Solyc06g061200.1.1	23877	303	500.2	998.386	2	998.384	0.0014	37.7	0.0039	A	HAGGEHDGGY	A
1	Solyc06g061200.1.1	23877	303	513.721	1025.43	2	1025.43	-0.0004	80.3	1.1e-05	G	SGGGAGGGAGGAHGG	A
1	Solyc06g061200.1.1	23877	303	513.721	1025.43	2	1025.43	0.0003	68.03	0.00011	Y	GSGGGAGGGAGGAHG	G
1	Solyc06g061200.1.1	23877	303	513.721	1025.43	2	1025.43	0.0003	68.51	0.00019	G	SGGGAGGGAGGAHGG	A
1	Solyc06g061200.1.1	23877	303	513.721	1025.43	2	1025.43	0.0004	68.69	2.4e-05	A	GGGGGGSGAGGAHAG	G
1	Solyc06g061200.1.1	23877	303	513.721	1025.43	2	1025.43	0.0005	61.74	7.2e-05	A	GGGGGGSGAGGAHAG	G
1	Solyc06g061200.1.1	23877	303	513.721	1025.43	2	1025.43	0.0007	69.97	0.00014	G	SGGGAGGGAGGAHGG	A
1	Solyc06g061200.1.1	23877	303	513.721	1025.43	2	1025.43	0.0008	49.87	0.0016	A	GGGGGGSGAGGAHAG	G
1	Solyc06g061200.1.1	23877	303	513.722	1025.43	2	1025.43	0.0013	77.96	2.3e-05	G	SGGGAGGGAGGAHGG	A
1	Solyc06g061200.1.1	23877	303	513.722	1025.43	2	1025.43	0.0014	99.44	1.6e-07	G	SGGGAGGGAGGAHGG	A
1	Solyc06g061200.1.1	23877	303	514.213	1026.41	2	1026.41	0.0006	37.08	0.0039	A	SGGGEGGGAGGGHA	G
1	Solyc06g061200.1.1	23877	303	514.213	1026.41	2	1026.41	0.0009	73.18	2.4e-06	A	SGGGEGGGAGGGHA	G
1	Solyc06g061200.1.1	23877	303	514.214	1026.41	2	1026.41	0.001	57.76	2e-05	A	SGGGEGGGAGGGHA	G
1	Solyc06g061200.1.1	23877	303	514.214	1026.41	2	1026.41	0.0015	83.18	1.1e-06	A	SGGGEGGGAGGGHA	G
1	Solyc06g061200.1.1	23877	303	516.218	1030.42	2	1030.42	0.0005	53.4	0.00055	A	GGGHAGGGYAGGGG	G
1	Solyc06g061200.1.1	23877	303	516.228	1030.44	2	1030.44	-0.0005	45.37	0.0013	A	GGGGGSGGGGGGAVAG	G
1	Solyc06g061200.1.1	23877	303	516.244	1030.47	2	1030.47	0.001	51.43	0.0028	T	YDHVGVGGEV	G
1	Solyc06g061200.1.1	23877	303	516.244	1030.47	2	1030.47	0.0022	44.67	0.0023	T	YDHVGVGGEV	G
1	Solyc06g061200.1.1	23877	303	517.233	1032.45	2	1032.45	-0.0004	43.24	0.0075	L	TYDHVGVGGE	V
1	Solyc06g061200.1.1	23877	303	517.233	1032.45	2	1032.45	-0.0004	46.75	0.0028	L	TYDHVGVGGE	V
1	Solyc06g061200.1.1	23877	303	517.233	1032.45	2	1032.45	0	38.52	0.0042	L	TYDHVGVGGE	V
1	Solyc06g061200.1.1	23877	303	517.233	1032.45	2	1032.45	0.0007	47.34	0.0015	L	TYDHVGVGGE	V
1	Solyc06g061200.1.1	23877	303	517.233	1032.45	2	1032.45	0.001	41.78	0.0096	L	TYDHVGVGGE	V
1	Solyc06g061200.1.1	23877	303	519.719	1037.42	2	1037.42	0.0026	31.66	0.0017	A	YAGGEHAGGYG	G
1	Solyc06g061200.1.1	23877	303	520.729	1039.44	2	1039.44	0.0007	108.06	4.3e-09	Y	AGGGGGGSGAGGAHA	G
1	Solyc06g061200.1.1	23877	303	520.729	1039.44	2	1039.44	0.001	116.84	7.5e-10	Y	AGGGGGGSGAGGAHA	G
1	Solyc06g061200.1.1	23877	303	522.759	1043.5	2	1043.5	0.0003	46.48	0.0036	D	HVGVGGEVGAY	A
1	Solyc06g061200.1.1	23877	303	523.236	1044.46	2	1044.46	-0.0004	96.96	2.4e-07	A	AGGGGGSGGGGGGAVA	G
1	Solyc06g061200.1.1	23877	303	523.236	1044.46	2	1044.46	-0.0001	52.15	0.00024	A	AGGGGGSGGGGGGAVA	G
1	Solyc06g061200.1.1	23877	303	523.237	1044.46	2	1044.46	0.0001	77.62	1.4e-06	A	AGGGGGSGGGGGGAVA	G
1	Solyc06g061200.1.1	23877	303	523.718	1045.42	2	1045.42	0.0005	75.41	1.8e-05	E	HAGGYGGGAGGGE	G
1	Solyc06g061200.1.1	23877	303	523.719	1045.42	2	1045.42	0.0017	89.54	1.3e-06	E	HAGGYGGGAGGGE	G
1	Solyc06g061200.1.1	23877	303	523.719	1045.42	2	1045.42	0.0022	81.79	7.4e-06	E	HAGGYGGGAGGGE	G
1	Solyc06g061200.1.1	23877	303	526.722	1051.43	2	1051.43	-0.0026	59.92	3.2e-05	G	AYAGGGGGGSGGGGA	Y
1	Solyc06g061200.1.1	23877	303	526.723	1051.43	2	1051.43	-0.0013	39.71	0.0022	Y	GGGGGSGAGGGGAYA	G
1	Solyc06g061200.1.1	23877	303	526.723	1051.43	2	1051.43	-0.0007	56.68	3.3e-05	G	AYAGGGGGGSGGGGA	Y
1	Solyc06g061200.1.1	23877	303	526.723	1051.43	2	1051.43	-0.0007	57.95	0.0016	Y	GGGGGSGAGGGGAYA	G
1	Solyc06g061200.1.1	23877	303	526.723	1051.43	2	1051.43	-0.0007	66.53	6.1e-06	G	AYAGGGGGGSGGGGA	Y
1	Solyc06g061200.1.1	23877	303	526.723	1051.43	2	1051.43	-0.0004	49.91	0.00022	G	AYAGGGGGGSGGGGA	Y
1	Solyc06g061200.1.1	23877	303	526.723	1051.43	2	1051.43	-0.0004	63.69	8e-06	Y	AGGGGGGSGGGGAYA	A
1	Solyc06g061200.1.1	23877	303	526.723	1051.43	2	1051.43	-0.0002	51.36	0.0073	Y	GGGGGSGAGGGGAYA	G
1	Solyc06g061200.1.1	23877	303	526.723	1051.43	2	1051.43	0.0001	44.32	0.00086	Y	AGGGGGGSGGGGAYA	A
1	Solyc06g061200.1.1	23877	303	526.723	1051.43	2	1051.43	0.0001	59.31	8.6e-05	G	AYAGGGGGGSGGGGA	Y
1	Solyc06g061200.1.1	23877	303	526.723	1051.43	2	1051.43	0.0001	58.91	0.0013	Y	GGGGGSGAGGGGAYA	G
1	Solyc06g061200.1.1	23877	303	526.723	1051.43	2	1051.43	0.0004	63.8	1.6e-05	G	AYAGGGGGGSGGGGA	Y
1	Solyc06g061200.1.1	23877	303	526.724	1051.43	2	1051.43	0.0013	71.92	1.1e-06	G	AYAGGGGGGSGGGGA	Y
1	Solyc06g061200.1.1	23877	303	526.724	1051.43	2	1051.43	0.0016	56.04	0.0028	Y	GGGGGSGAGGGGAYA	G
1	Solyc06g061200.1.1	23877	303	526.724	1051.43	2	1051.43	0.002	62.69	2.1e-05	G	AYAGGGGGGSGGGGA	Y
1	Solyc06g061200.1.1	23877	303	527.719	1053.42	2	1053.42	0.0017	54.64	0.0032	S	GGGEGGGAGGGHAGG	G
1	Solyc06g061200.1.1	23877	303	528.727	1055.44	2	1055.44	0.0009	78.22	2.5e-06	Y	AGGGGSGSGAGGGHA	G
1	Solyc06g061200.1.1	23877	303	528.727	1055.44	2	1055.44	0.0018	117.17	7.6e-10	Y	AGGGGSGSGAGGGHA	G
1	Solyc06g061200.1.1	23877	303	529.226	1056.44	2	1056.44	-0.0003	45.92	0.0011	A	GGAPGGGYGGGGGH	G
1	Solyc06g061200.1.1	23877	303	529.226	1056.44	2	1056.44	-0.0001	67.23	0.00012	A	GGAPGGGYGGGGGH	G
1	Solyc06g061200.1.1	23877	303	531.223	1060.43	2	1060.43	-0.0004	66.18	0.00028	A	GGAHGGAYGGGGGS	G
1	Solyc06g061200.1.1	23877	303	531.223	1060.43	2	1060.43	0	65.72	0.00031	A	GGAHGGAYGGGGGS	G
1	Solyc06g061200.1.1	23877	303	531.223	1060.43	2	1060.43	0.0001	39.19	0.0025	G	GGGGHGGGGGSAYA	G
1	Solyc06g061200.1.1	23877	303	531.224	1060.43	2	1060.43	0.0004	30.62	0.0081	G	GGGGHGGGGGSAYA	G
1	Solyc06g061200.1.1	23877	303	535.718	1069.42	2	1069.42	-0.0001	36.77	0.0037	A	HAGGEHDGGYA	A
1	Solyc06g061200.1.1	23877	303	537.223	1072.43	2	1072.43	-0.0003	59.66	0.0013	A	GGAPGGGYGGGGGH	G	Oxidation (P)
1	Solyc06g061200.1.1	23877	303	537.223	1072.43	2	1072.43	-0.0003	56.14	0.00012	A	GGAPGGGYGGGGGH	G	Oxidation (P)
1	Solyc06g061200.1.1	23877	303	537.223	1072.43	2	1072.43	0.0002	60.21	0.0011	A	GGAPGGGYGGGGGH	G	Oxidation (P)
1	Solyc06g061200.1.1	23877	303	537.224	1072.43	2	1072.43	0.0007	70.3	0.00011	A	GGAPGGGYGGGGGH	G	Oxidation (P)
1	Solyc06g061200.1.1	23877	303	537.224	1072.43	2	1072.43	0.0012	47.99	0.00079	G	GAPGGGYGGGGGHG	G	Oxidation (P)
1	Solyc06g061200.1.1	23877	303	538.232	1074.45	2	1074.45	0.0009	60.9	0.00012	A	GGGAHGGGAYAGGS	G
1	Solyc06g061200.1.1	23877	303	542.724	1083.43	2	1083.43	0.0001	58.78	1e-05	A	SGGGEGGGAGGGHAG	G
1	Solyc06g061200.1.1	23877	303	542.724	1083.43	2	1083.43	0.0013	58.03	0.00015	A	SGGGEGGGAGGGHAG	G
1	Solyc06g061200.1.1	23877	303	544.729	1087.44	2	1087.44	-0.0002	85.44	3.6e-06	A	GGGHAGGGYAGGGGG	G
1	Solyc06g061200.1.1	23877	303	544.729	1087.44	2	1087.44	-0.0001	83.67	5.5e-06	A	GGGHAGGGYAGGGGG	G
1	Solyc06g061200.1.1	23877	303	544.729	1087.44	2	1087.44	0.0008	79.75	1.4e-05	A	GGGHAGGGYAGGGGG	G
1	Solyc06g061200.1.1	23877	303	544.754	1087.49	2	1087.49	0.0002	47.25	0.001	T	YDHVGVGGEVG	A
1	Solyc06g061200.1.1	23877	303	545.221	1088.43	2	1088.43	0.0003	80.32	1.1e-06	G	GYGGGAGGGEGGGH	G
1	Solyc06g061200.1.1	23877	303	545.221	1088.43	2	1088.43	0.0005	89.77	1.2e-07	G	GYGGGAGGGEGGGH	G
1	Solyc06g061200.1.1	23877	303	545.222	1088.43	2	1088.43	0.0032	88.17	1.6e-07	G	GYGGGAGGGEGGGH	G
1	Solyc06g061200.1.1	23877	303	548.226	1094.44	2	1094.44	0.0004	47.11	0.0009	D	GGYAAGGGGGSGGGGG	G
1	Solyc06g061200.1.1	23877	303	549.24	1096.46	2	1096.46	0.0001	72.11	1e-06	G	SGGGAGGGAGGAHGGA	Y
1	Solyc06g061200.1.1	23877	303	549.24	1096.46	2	1096.46	0.0002	77.8	1.9e-06	G	SGGGAGGGAGGAHGGA	Y
1	Solyc06g061200.1.1	23877	303	549.24	1096.47	2	1096.46	0.0004	64.16	0.00032	Y	AGGGGGGSGAGGAHAG	G
1	Solyc06g061200.1.1	23877	303	549.24	1096.47	2	1096.46	0.0004	75.58	2.9e-06	G	SGGGAGGGAGGAHGGA	Y
1	Solyc06g061200.1.1	23877	303	549.24	1096.47	2	1096.46	0.0006	69.88	2.5e-06	G	SGGGAGGGAGGAHGGA	Y
1	Solyc06g061200.1.1	23877	303	549.24	1096.47	2	1096.46	0.0007	69.28	1.3e-05	Y	AGGGGGGSGAGGAHAG	G
1	Solyc06g061200.1.1	23877	303	549.732	1097.45	2	1097.45	0.0001	117.71	2e-09	Y	ASGGGEGGGAGGGHA	G
1	Solyc06g061200.1.1	23877	303	549.732	1097.45	2	1097.45	0.0003	69.77	1.3e-06	Y	ASGGGEGGGAGGGHA	G
1	Solyc06g061200.1.1	23877	303	549.732	1097.45	2	1097.45	0.0004	113.96	4.9e-09	Y	ASGGGEGGGAGGGHA	G
1	Solyc06g061200.1.1	23877	303	549.732	1097.45	2	1097.45	0.0008	109.37	1.4e-08	Y	ASGGGEGGGAGGGHA	G
1	Solyc06g061200.1.1	23877	303	549.732	1097.45	2	1097.45	0.0008	115.55	3.4e-09	Y	ASGGGEGGGAGGGHA	G
1	Solyc06g061200.1.1	23877	303	549.732	1097.45	2	1097.45	0.0009	84.78	5e-07	Y	ASGGGEGGGAGGGHA	G
1	Solyc06g061200.1.1	23877	303	549.732	1097.45	2	1097.45	0.0009	108.91	2.5e-09	Y	ASGGGEGGGAGGGHA	G
1	Solyc06g061200.1.1	23877	303	549.732	1097.45	2	1097.45	0.0012	112.51	6.8e-09	Y	ASGGGEGGGAGGGHA	G
1	Solyc06g061200.1.1	23877	303	549.732	1097.45	2	1097.45	0.0013	113.73	5.1e-09	Y	ASGGGEGGGAGGGHA	G
1	Solyc06g061200.1.1	23877	303	549.732	1097.45	2	1097.45	0.0014	95.99	1.8e-08	Y	ASGGGEGGGAGGGHA	G
1	Solyc06g061200.1.1	23877	303	549.733	1097.45	2	1097.45	0.002	118.21	1.8e-09	Y	ASGGGEGGGAGGGHA	G
1	Solyc06g061200.1.1	23877	303	549.733	1097.45	2	1097.45	0.0023	87.29	1.7e-07	Y	ASGGGEGGGAGGGHA	G
1	Solyc06g061200.1.1	23877	303	551.746	1101.48	2	1101.48	-0.0029	51.73	0.0054	A	AGGGGGSGGGGGGAVAG	G
1	Solyc06g061200.1.1	23877	303	551.746	1101.48	2	1101.48	-0.0023	48.84	0.0077	A	AGGGGGSGGGGGGAVAG	G
1	Solyc06g061200.1.1	23877	303	551.746	1101.48	2	1101.48	-0.002	50.47	0.0065	A	AGGGGGSGGGGGGAVAG	G
1	Solyc06g061200.1.1	23877	303	551.746	1101.48	2	1101.48	-0.0018	57.89	0.0003	A	AGGGGGSGGGGGGAVAG	G
1	Solyc06g061200.1.1	23877	303	551.746	1101.48	2	1101.48	-0.0017	49.66	0.0026	A	AGGGGGSGGGGGGAVAG	G
1	Solyc06g061200.1.1	23877	303	551.746	1101.48	2	1101.48	-0.0015	48.32	0.0022	A	AGGGGGSGGGGGGAVAG	G
1	Solyc06g061200.1.1	23877	303	551.747	1101.48	2	1101.48	-0.0003	41.53	0.0095	A	AGGGGGSGGGGGGAVAG	G
1	Solyc06g061200.1.1	23877	303	551.747	1101.48	2	1101.48	0.0001	52.91	0.0012	A	AGGGGGSGGGGGGAVAG	G
1	Solyc06g061200.1.1	23877	303	552.229	1102.44	2	1102.44	0	67.64	0.0002	E	HAGGYGGGAGGGEG	G
1	Solyc06g061200.1.1	23877	303	552.229	1102.44	2	1102.44	0.0005	62.44	4.5e-05	E	HAGGYGGGAGGGEG	G
1	Solyc06g061200.1.1	23877	303	552.229	1102.44	2	1102.44	0.0006	70.21	2e-05	E	HAGGYGGGAGGGEG	G
1	Solyc06g061200.1.1	23877	303	552.229	1102.44	2	1102.44	0.0011	55.9	0.00015	E	HAGGYGGGAGGGEG	G
1	Solyc06g061200.1.1	23877	303	552.229	1102.44	2	1102.44	0.0015	73.03	3.1e-05	E	HAGGYGGGAGGGEG	G
1	Solyc06g061200.1.1	23877	303	552.231	1102.45	2	1102.44	0.0043	61.28	0.0004	E	HAGGYGGGAGGGEG	G
1	Solyc06g061200.1.1	23877	303	555.234	1108.45	2	1108.45	0.0002	66.6	0.00024	G	YAAGGGGGSGGGGGGA	V
1	Solyc06g061200.1.1	23877	303	555.234	1108.45	2	1108.45	0.0002	69.94	0.00011	G	YAAGGGGGSGGGGGGA	V
1	Solyc06g061200.1.1	23877	303	555.234	1108.45	2	1108.45	0.0005	50.15	0.00096	Y	GGGGGSGAGGGGAYAG	G
1	Solyc06g061200.1.1	23877	303	555.234	1108.45	2	1108.45	0.0005	63.33	0.00052	G	YAAGGGGGSGGGGGGA	V
1	Solyc06g061200.1.1	23877	303	555.234	1108.45	2	1108.45	0.0007	43.87	0.0022	Y	GGGGGSGAGGGGAYAG	G
1	Solyc06g061200.1.1	23877	303	555.234	1108.45	2	1108.45	0.0008	62.02	0.0007	G	YAAGGGGGSGGGGGGA	V
1	Solyc06g061200.1.1	23877	303	556.23	1110.45	2	1110.44	0.0014	50.97	0.00086	S	GGGEGGGAGGGHAGGG	Y
1	Solyc06g061200.1.1	23877	303	556.23	1110.45	2	1110.44	0.0014	55.83	0.00015	S	GGGEGGGAGGGHAGGG	Y
1	Solyc06g061200.1.1	23877	303	557.736	1113.46	2	1113.46	-0.0008	53.69	0.0018	A	GGAPGGGYGGGGGHG	G
1	Solyc06g061200.1.1	23877	303	558.755	1115.49	2	1115.5	-0.0008	91.29	2e-07	Y	AAGGGGGSGGGGGGAVA	G
1	Solyc06g061200.1.1	23877	303	559.733	1117.45	2	1117.45	-0.0023	62.07	0.00074	A	GGAHGGAYGGGGGSG	A
1	Solyc06g061200.1.1	23877	303	559.734	1117.45	2	1117.45	-0.0004	62.66	0.00068	A	GGAHGGAYGGGGGSG	A
1	Solyc06g061200.1.1	23877	303	559.734	1117.45	2	1117.45	0.0002	61.54	0.00088	A	GGAHGGAYGGGGGSG	A
1	Solyc06g061200.1.1	23877	303	559.734	1117.45	2	1117.45	0.0003	57.15	0.0024	A	GGAHGGAYGGGGGSG	A
1	Solyc06g061200.1.1	23877	303	559.734	1117.45	2	1117.45	0.0005	59.18	0.0015	A	GGAHGGAYGGGGGSG	A
1	Solyc06g061200.1.1	23877	303	559.734	1117.45	2	1117.45	0.0006	64.62	0.00043	A	GGAHGGAYGGGGGSG	A
1	Solyc06g061200.1.1	23877	303	559.735	1117.45	2	1117.45	0.0008	64.58	0.00043	A	GGAHGGAYGGGGGSG	A
1	Solyc06g061200.1.1	23877	303	559.735	1117.45	2	1117.45	0.0008	65.49	0.00035	A	GGAHGGAYGGGGGSG	A
1	Solyc06g061200.1.1	23877	303	562.734	1123.45	2	1123.45	-0.0001	34.72	0.006	Y	AAGGGEGGGSGYGGA	G
1	Solyc06g061200.1.1	23877	303	562.734	1123.45	2	1123.45	0.0002	66.26	6.5e-06	Y	AAGGGEGGGSGYGGA	G
1	Solyc06g061200.1.1	23877	303	562.734	1123.45	2	1123.45	0.0003	68.46	3.4e-06	Y	AAGGGEGGGSGYGGA	G
1	Solyc06g061200.1.1	23877	303	565.734	1129.45	2	1129.45	0.0003	45.14	0.0056	A	GGAPGGGYGGGGGHG	G	Oxidation (P)
1	Solyc06g061200.1.1	23877	303	565.736	1129.46	2	1129.45	0.0028	62.2	0.00067	A	GGAPGGGYGGGGGHG	G	Oxidation (P)
1	Solyc06g061200.1.1	23877	303	566.742	1131.47	2	1131.47	0.0003	53.91	8.1e-05	A	GGGAHGGGAYAGGSG	G
1	Solyc06g061200.1.1	23877	303	566.767	1131.52	2	1131.52	-0.001	45.16	0.002	L	TYDHVGVGGEV	G
1	Solyc06g061200.1.1	23877	303	566.767	1131.52	2	1131.52	-0.001	40.46	0.0084	L	TYDHVGVGGEV	G
1	Solyc06g061200.1.1	23877	303	566.767	1131.52	2	1131.52	-0.0009	46.69	0.0023	L	TYDHVGVGGEV	G
1	Solyc06g061200.1.1	23877	303	566.767	1131.52	2	1131.52	-0.0008	45.87	0.0014	L	TYDHVGVGGEV	G
1	Solyc06g061200.1.1	23877	303	566.767	1131.52	2	1131.52	-0.0007	55.57	0.00041	L	TYDHVGVGGEV	G
1	Solyc06g061200.1.1	23877	303	566.767	1131.52	2	1131.52	-0.0007	41.54	0.0082	L	TYDHVGVGGEV	G
1	Solyc06g061200.1.1	23877	303	566.767	1131.52	2	1131.52	-0.0005	51.93	0.0008	L	TYDHVGVGGEV	G
1	Solyc06g061200.1.1	23877	303	566.767	1131.52	2	1131.52	-0.0003	41.97	0.007	L	TYDHVGVGGEV	G
1	Solyc06g061200.1.1	23877	303	566.767	1131.52	2	1131.52	-0.0002	49.35	0.00083	L	TYDHVGVGGEV	G
1	Solyc06g061200.1.1	23877	303	566.767	1131.52	2	1131.52	-0.0001	43.39	0.0056	L	TYDHVGVGGEV	G
1	Solyc06g061200.1.1	23877	303	566.767	1131.52	2	1131.52	0.0001	47.49	0.00063	L	TYDHVGVGGEV	G
1	Solyc06g061200.1.1	23877	303	566.767	1131.52	2	1131.52	0.0002	48.7	0.002	L	TYDHVGVGGEV	G
1	Solyc06g061200.1.1	23877	303	566.767	1131.52	2	1131.52	0.0002	43.14	0.006	L	TYDHVGVGGEV	G
1	Solyc06g061200.1.1	23877	303	566.767	1131.52	2	1131.52	0.0002	55.73	0.00035	L	TYDHVGVGGEV	G
1	Solyc06g061200.1.1	23877	303	566.767	1131.52	2	1131.52	0.0002	46.49	0.0014	L	TYDHVGVGGEV	G
1	Solyc06g061200.1.1	23877	303	566.767	1131.52	2	1131.52	0.0002	46.65	0.0029	L	TYDHVGVGGEV	G
1	Solyc06g061200.1.1	23877	303	566.767	1131.52	2	1131.52	0.0003	58.33	0.00029	L	TYDHVGVGGEV	G
1	Solyc06g061200.1.1	23877	303	566.767	1131.52	2	1131.52	0.0003	53.53	0.0004	L	TYDHVGVGGEV	G
1	Solyc06g061200.1.1	23877	303	566.767	1131.52	2	1131.52	0.0003	40.27	0.0031	L	TYDHVGVGGEV	G
1	Solyc06g061200.1.1	23877	303	566.767	1131.52	2	1131.52	0.0003	45.03	0.0039	L	TYDHVGVGGEV	G
1	Solyc06g061200.1.1	23877	303	566.767	1131.52	2	1131.52	0.0003	47.3	0.0013	L	TYDHVGVGGEV	G
1	Solyc06g061200.1.1	23877	303	566.767	1131.52	2	1131.52	0.0003	41.34	0.0023	L	TYDHVGVGGEV	G
1	Solyc06g061200.1.1	23877	303	566.767	1131.52	2	1131.52	0.0004	45.44	0.0049	L	TYDHVGVGGEV	G
1	Solyc06g061200.1.1	23877	303	566.767	1131.52	2	1131.52	0.0004	49.18	0.0014	L	TYDHVGVGGEV	G
1	Solyc06g061200.1.1	23877	303	566.767	1131.52	2	1131.52	0.0004	41.22	0.0059	L	TYDHVGVGGEV	G
1	Solyc06g061200.1.1	23877	303	566.767	1131.52	2	1131.52	0.0004	37.79	0.0054	L	TYDHVGVGGEV	G
1	Solyc06g061200.1.1	23877	303	566.767	1131.52	2	1131.52	0.0006	46.77	0.00085	L	TYDHVGVGGEV	G
1	Solyc06g061200.1.1	23877	303	566.768	1131.52	2	1131.52	0.0007	48.36	0.002	L	TYDHVGVGGEV	G
1	Solyc06g061200.1.1	23877	303	566.768	1131.52	2	1131.52	0.0007	58.06	0.00025	L	TYDHVGVGGEV	G
1	Solyc06g061200.1.1	23877	303	566.768	1131.52	2	1131.52	0.0007	52.17	0.00059	L	TYDHVGVGGEV	G
1	Solyc06g061200.1.1	23877	303	566.768	1131.52	2	1131.52	0.0007	39.83	0.0079	L	TYDHVGVGGEV	G
1	Solyc06g061200.1.1	23877	303	566.768	1131.52	2	1131.52	0.0008	41.83	0.0044	L	TYDHVGVGGEV	G
1	Solyc06g061200.1.1	23877	303	566.768	1131.52	2	1131.52	0.0009	63.13	0.00015	L	TYDHVGVGGEV	G
1	Solyc06g061200.1.1	23877	303	566.768	1131.52	2	1131.52	0.0009	44.92	0.0042	L	TYDHVGVGGEV	G
1	Solyc06g061200.1.1	23877	303	566.768	1131.52	2	1131.52	0.0009	38.37	0.0078	L	TYDHVGVGGEV	G
1	Solyc06g061200.1.1	23877	303	566.768	1131.52	2	1131.52	0.0009	41.25	0.0084	L	TYDHVGVGGEV	G
1	Solyc06g061200.1.1	23877	303	566.768	1131.52	2	1131.52	0.001	55.21	0.00011	L	TYDHVGVGGEV	G
1	Solyc06g061200.1.1	23877	303	566.768	1131.52	2	1131.52	0.001	43.82	0.0047	L	TYDHVGVGGEV	G
1	Solyc06g061200.1.1	23877	303	566.768	1131.52	2	1131.52	0.0012	54.96	0.00054	L	TYDHVGVGGEV	G
1	Solyc06g061200.1.1	23877	303	566.768	1131.52	2	1131.52	0.0013	45.07	0.0042	L	TYDHVGVGGEV	G
1	Solyc06g061200.1.1	23877	303	566.768	1131.52	2	1131.52	0.0014	46.14	0.0051	L	TYDHVGVGGEV	G
1	Solyc06g061200.1.1	23877	303	566.768	1131.52	2	1131.52	0.0014	56.71	0.0003	L	TYDHVGVGGEV	G
1	Solyc06g061200.1.1	23877	303	566.768	1131.52	2	1131.52	0.0015	46.21	0.0026	L	TYDHVGVGGEV	G
1	Solyc06g061200.1.1	23877	303	566.768	1131.52	2	1131.52	0.0015	46.72	0.00051	L	TYDHVGVGGEV	G
1	Solyc06g061200.1.1	23877	303	566.768	1131.52	2	1131.52	0.0016	46.77	0.0034	L	TYDHVGVGGEV	G
1	Solyc06g061200.1.1	23877	303	566.768	1131.52	2	1131.52	0.0016	47.61	0.00061	L	TYDHVGVGGEV	G
1	Solyc06g061200.1.1	23877	303	566.768	1131.52	2	1131.52	0.0016	46.99	0.0012	L	TYDHVGVGGEV	G
1	Solyc06g061200.1.1	23877	303	566.768	1131.52	2	1131.52	0.0018	41.88	0.007	L	TYDHVGVGGEV	G
1	Solyc06g061200.1.1	23877	303	566.768	1131.52	2	1131.52	0.0018	52.76	0.00048	L	TYDHVGVGGEV	G
1	Solyc06g061200.1.1	23877	303	566.768	1131.52	2	1131.52	0.0019	44.94	0.00092	L	TYDHVGVGGEV	G
1	Solyc06g061200.1.1	23877	303	566.768	1131.52	2	1131.52	0.002	46.18	0.0021	L	TYDHVGVGGEV	G
1	Solyc06g061200.1.1	23877	303	566.768	1131.52	2	1131.52	0.0021	58.37	0.00019	L	TYDHVGVGGEV	G
1	Solyc06g061200.1.1	23877	303	566.768	1131.52	2	1131.52	0.0023	44.55	0.0022	L	TYDHVGVGGEV	G
1	Solyc06g061200.1.1	23877	303	566.769	1131.52	2	1131.52	0.003	41.68	0.0068	L	TYDHVGVGGEV	G
1	Solyc06g061200.1.1	23877	303	571.235	1140.45	2	1140.45	0.0006	84.25	2.2e-07	A	SGGGEGGGAGGGHAGG	G
1	Solyc06g061200.1.1	23877	303	571.235	1140.46	2	1140.45	0.0008	70.71	7.2e-06	A	SGGGEGGGAGGGHAGG	G
1	Solyc06g061200.1.1	23877	303	571.235	1140.46	2	1140.45	0.0013	77.31	5.7e-07	A	SGGGEGGGAGGGHAGG	G
1	Solyc06g061200.1.1	23877	303	571.235	1140.46	2	1140.45	0.0016	59.01	2.2e-05	A	SGGGEGGGAGGGHAGG	G
1	Solyc06g061200.1.1	23877	303	571.235	1140.46	2	1140.45	0.0016	79.51	2e-07	A	SGGGEGGGAGGGHAGG	G
1	Solyc06g061200.1.1	23877	303	572.735	1143.45	2	1143.46	-0.0035	52.75	0.001	A	YAGGGGGGSGGGGAY	A
1	Solyc06g061200.1.1	23877	303	572.735	1143.45	2	1143.46	-0.0033	45.51	0.00065	A	YAGGGGGGSGGGGAY	A
1	Solyc06g061200.1.1	23877	303	572.736	1143.46	2	1143.46	-0.0013	59.24	0.00018	A	YAGGGGGGSGGGGAY	A
1	Solyc06g061200.1.1	23877	303	572.736	1143.46	2	1143.46	-0.0007	55.4	0.00015	A	YAGGGGGGSGGGGAY	A
1	Solyc06g061200.1.1	23877	303	572.736	1143.46	2	1143.46	0	69.1	4.8e-06	A	YAGGGGGGSGGGGAY	A
1	Solyc06g061200.1.1	23877	303	572.736	1143.46	2	1143.46	0.0002	48.78	0.0022	A	YAGGGGGGSGGGGAY	A
1	Solyc06g061200.1.1	23877	303	572.742	1143.47	2	1143.47	0.0004	62.57	2e-05	G	AGGAPGGGYGGGGGH	G	Oxidation (P)
1	Solyc06g061200.1.1	23877	303	573.24	1144.46	2	1144.46	0.0003	82.16	8.3e-06	A	GGGHAGGGYAGGGGGG	S
1	Solyc06g061200.1.1	23877	303	573.24	1144.47	2	1144.46	0.0007	83.4	6.2e-06	A	GGGHAGGGYAGGGGGG	S
1	Solyc06g061200.1.1	23877	303	573.73	1145.44	2	1145.45	-0.0036	90.28	1e-06	G	GYGGGAGGGEGGGHG	G
1	Solyc06g061200.1.1	23877	303	573.73	1145.45	2	1145.45	-0.0028	102.79	5.6e-08	G	GYGGGAGGGEGGGHG	G
1	Solyc06g061200.1.1	23877	303	573.731	1145.45	2	1145.45	-0.0007	38.87	0.0078	G	GGAGGGEGGGHGGGY	A
1	Solyc06g061200.1.1	23877	303	573.731	1145.45	2	1145.45	-0.0006	86.01	3.3e-06	G	GYGGGAGGGEGGGHG	G
1	Solyc06g061200.1.1	23877	303	573.731	1145.45	2	1145.45	-0.0002	33.16	0.007	G	GYGGGAGGGEGGGHG	G
1	Solyc06g061200.1.1	23877	303	573.731	1145.45	2	1145.45	-0.0002	82.48	6.5e-06	G	GYGGGAGGGEGGGHG	G
1	Solyc06g061200.1.1	23877	303	573.732	1145.45	2	1145.45	-0.0001	71.59	8e-05	G	GYGGGAGGGEGGGHG	G
1	Solyc06g061200.1.1	23877	303	573.732	1145.45	2	1145.45	-0.0001	83.13	5.6e-06	G	GYGGGAGGGEGGGHG	G
1	Solyc06g061200.1.1	23877	303	573.732	1145.45	2	1145.45	0.0001	54.4	0.00079	G	GGAGGGEGGGHGGGY	A
1	Solyc06g061200.1.1	23877	303	573.732	1145.45	2	1145.45	0.0002	71.28	8.6e-05	G	GYGGGAGGGEGGGHG	G
1	Solyc06g061200.1.1	23877	303	573.732	1145.45	2	1145.45	0.0002	52.16	0.00021	G	GGAGGGEGGGHGGGY	A
1	Solyc06g061200.1.1	23877	303	573.732	1145.45	2	1145.45	0.0002	60.34	0.0011	G	GYGGGAGGGEGGGHG	G
1	Solyc06g061200.1.1	23877	303	573.732	1145.45	2	1145.45	0.0003	35.14	0.0065	G	GGAGGGEGGGHGGGY	A
1	Solyc06g061200.1.1	23877	303	573.732	1145.45	2	1145.45	0.0003	53.42	0.002	G	GGAGGGEGGGHGGGY	A
1	Solyc06g061200.1.1	23877	303	573.732	1145.45	2	1145.45	0.0004	35.16	0.005	G	GGAGGGEGGGHGGGY	A
1	Solyc06g061200.1.1	23877	303	573.732	1145.45	2	1145.45	0.0004	75.37	3.3e-05	G	GYGGGAGGGEGGGHG	G
1	Solyc06g061200.1.1	23877	303	573.732	1145.45	2	1145.45	0.0004	86.96	2.3e-06	G	GYGGGAGGGEGGGHG	G
1	Solyc06g061200.1.1	23877	303	573.732	1145.45	2	1145.45	0.0004	53.45	0.00058	G	GGAGGGEGGGHGGGY	A
1	Solyc06g061200.1.1	23877	303	573.732	1145.45	2	1145.45	0.0007	45.88	0.0026	G	GGAGGGEGGGHGGGY	A
1	Solyc06g061200.1.1	23877	303	573.732	1145.45	2	1145.45	0.0008	36.35	0.0051	G	GGAGGGEGGGHGGGY	A
1	Solyc06g061200.1.1	23877	303	573.732	1145.45	2	1145.45	0.0008	31.28	0.0049	G	GYGGGAGGGEGGGHG	G
1	Solyc06g061200.1.1	23877	303	573.732	1145.45	2	1145.45	0.0009	35.27	0.0037	G	GYGGGAGGGEGGGHG	G
1	Solyc06g061200.1.1	23877	303	573.732	1145.45	2	1145.45	0.0009	54.05	0.0012	G	GGAGGGEGGGHGGGY	A
1	Solyc06g061200.1.1	23877	303	573.732	1145.45	2	1145.45	0.001	66.75	8.6e-05	G	GGAGGGEGGGHGGGY	A
1	Solyc06g061200.1.1	23877	303	573.732	1145.45	2	1145.45	0.001	78.3	1.7e-05	G	GYGGGAGGGEGGGHG	G
1	Solyc06g061200.1.1	23877	303	573.732	1145.45	2	1145.45	0.001	79.3	1.3e-05	G	GYGGGAGGGEGGGHG	G
1	Solyc06g061200.1.1	23877	303	573.732	1145.45	2	1145.45	0.0013	56.78	0.0011	G	GGAGGGEGGGHGGGY	A
1	Solyc06g061200.1.1	23877	303	573.732	1145.45	2	1145.45	0.0014	40.91	0.0062	G	GYGGGAGGGEGGGHG	G
1	Solyc06g061200.1.1	23877	303	573.732	1145.45	2	1145.45	0.0015	71.13	8.8e-05	G	GYGGGAGGGEGGGHG	G
1	Solyc06g061200.1.1	23877	303	573.732	1145.45	2	1145.45	0.0019	26.36	0.0098	G	GYGGGAGGGEGGGHG	G
1	Solyc06g061200.1.1	23877	303	573.733	1145.45	2	1145.45	0.002	54.92	0.0038	G	GYGGGAGGGEGGGHG	G
1	Solyc06g061200.1.1	23877	303	573.733	1145.45	2	1145.45	0.0021	60.86	0.00096	G	GYGGGAGGGEGGGHG	G
1	Solyc06g061200.1.1	23877	303	573.733	1145.45	2	1145.45	0.0026	95.89	3e-07	G	GYGGGAGGGEGGGHG	G
1	Solyc06g061200.1.1	23877	303	576.737	1151.46	2	1151.46	0.0008	70.23	3.1e-06	D	GGYAAGGGGGSGGGGGG	A
1	Solyc06g061200.1.1	23877	303	578.243	1154.47	2	1154.47	0.0008	87.76	4.7e-08	Y	ASGGGEGGGAGGGHAG	G
1	Solyc06g061200.1.1	23877	303	578.243	1154.47	2	1154.47	0.0011	45.37	0.00022	Y	ASGGGEGGGAGGGHAG	G
1	Solyc06g061200.1.1	23877	303	578.243	1154.47	2	1154.47	0.0011	108.95	2.2e-09	Y	ASGGGEGGGAGGGHAG	G
1	Solyc06g061200.1.1	23877	303	578.243	1154.47	2	1154.47	0.0017	57.86	3.5e-05	Y	ASGGGEGGGAGGGHAG	G
1	Solyc06g061200.1.1	23877	303	578.243	1154.47	2	1154.47	0.0019	114.03	3.9e-10	Y	ASGGGEGGGAGGGHAG	G
1	Solyc06g061200.1.1	23877	303	578.243	1154.47	2	1154.47	0.0019	63.04	4e-06	Y	ASGGGEGGGAGGGHAG	G
1	Solyc06g061200.1.1	23877	303	580.248	1158.48	2	1158.48	0.0004	46.83	0.0043	G	GGAGGAHGGAYGGGGG	S
1	Solyc06g061200.1.1	23877	303	580.257	1158.5	2	1158.5	-0.0022	42.78	0.0094	A	AGGGGGSGGGGGGAVAGG	G
1	Solyc06g061200.1.1	23877	303	580.258	1158.5	2	1158.5	-0.001	46.69	0.0067	A	AGGGGGSGGGGGGAVAGG	G
1	Solyc06g061200.1.1	23877	303	580.272	1158.53	2	1158.53	-0.002	42.94	0.0022	T	YDHVGVGGEVGA	Y
1	Solyc06g061200.1.1	23877	303	580.272	1158.53	2	1158.53	-0.0008	53.78	0.00019	T	YDHVGVGGEVGA	Y
1	Solyc06g061200.1.1	23877	303	580.272	1158.53	2	1158.53	-0.0007	66.93	1.8e-05	T	YDHVGVGGEVGA	Y
1	Solyc06g061200.1.1	23877	303	580.272	1158.53	2	1158.53	-0.0006	63.83	4.8e-05	T	YDHVGVGGEVGA	Y
1	Solyc06g061200.1.1	23877	303	580.272	1158.53	2	1158.53	-0.0003	68.33	2.4e-05	T	YDHVGVGGEVGA	Y
1	Solyc06g061200.1.1	23877	303	580.273	1158.53	2	1158.53	-0.0002	64.92	1.8e-05	T	YDHVGVGGEVGA	Y
1	Solyc06g061200.1.1	23877	303	580.273	1158.53	2	1158.53	-0.0001	64.27	2e-05	T	YDHVGVGGEVGA	Y
1	Solyc06g061200.1.1	23877	303	580.273	1158.53	2	1158.53	0	57.33	0.00024	T	YDHVGVGGEVGA	Y
1	Solyc06g061200.1.1	23877	303	580.273	1158.53	2	1158.53	0	54.97	0.00014	T	YDHVGVGGEVGA	Y
1	Solyc06g061200.1.1	23877	303	580.273	1158.53	2	1158.53	0.0001	45.35	0.0044	T	YDHVGVGGEVGA	Y
1	Solyc06g061200.1.1	23877	303	580.273	1158.53	2	1158.53	0.0004	51.47	0.00024	T	YDHVGVGGEVGA	Y
1	Solyc06g061200.1.1	23877	303	580.273	1158.53	2	1158.53	0.0008	57.88	0.00028	T	YDHVGVGGEVGA	Y
1	Solyc06g061200.1.1	23877	303	580.273	1158.53	2	1158.53	0.001	62.61	6.6e-05	T	YDHVGVGGEVGA	Y
1	Solyc06g061200.1.1	23877	303	580.273	1158.53	2	1158.53	0.0012	55.81	0.00012	T	YDHVGVGGEVGA	Y
1	Solyc06g061200.1.1	23877	303	580.273	1158.53	2	1158.53	0.0012	57.65	0.00011	T	YDHVGVGGEVGA	Y
1	Solyc06g061200.1.1	23877	303	580.273	1158.53	2	1158.53	0.0014	54.01	0.00019	T	YDHVGVGGEVGA	Y
1	Solyc06g061200.1.1	23877	303	580.273	1158.53	2	1158.53	0.0014	57.78	0.00023	T	YDHVGVGGEVGA	Y
1	Solyc06g061200.1.1	23877	303	580.273	1158.53	2	1158.53	0.0014	55.79	0.00013	T	YDHVGVGGEVGA	Y
1	Solyc06g061200.1.1	23877	303	580.273	1158.53	2	1158.53	0.0015	54.65	0.00016	T	YDHVGVGGEVGA	Y
1	Solyc06g061200.1.1	23877	303	580.274	1158.53	2	1158.53	0.0021	46.33	0.0038	T	YDHVGVGGEVGA	Y
1	Solyc06g061200.1.1	23877	303	580.274	1158.53	2	1158.53	0.0022	60.01	7.4e-05	T	YDHVGVGGEVGA	Y
1	Solyc06g061200.1.1	23877	303	580.274	1158.53	2	1158.53	0.0023	73.14	8.1e-06	T	YDHVGVGGEVGA	Y
1	Solyc06g061200.1.1	23877	303	580.274	1158.53	2	1158.53	0.0023	53.34	0.00024	T	YDHVGVGGEVGA	Y
1	Solyc06g061200.1.1	23877	303	580.274	1158.53	2	1158.53	0.0032	40	0.0084	T	YDHVGVGGEVGA	Y
1	Solyc06g061200.1.1	23877	303	580.739	1159.46	2	1159.46	-0.0002	68.73	2.7e-05	E	HAGGYGGGAGGGEGG	G
1	Solyc06g061200.1.1	23877	303	580.74	1159.46	2	1159.46	0.0002	76.08	6.8e-06	E	HAGGYGGGAGGGEGG	G
1	Solyc06g061200.1.1	23877	303	580.74	1159.47	2	1159.46	0.0008	75.47	8.9e-06	E	HAGGYGGGAGGGEGG	G
1	Solyc06g061200.1.1	23877	303	580.74	1159.47	2	1159.46	0.0009	79.02	2.9e-06	E	HAGGYGGGAGGGEGG	G
1	Solyc06g061200.1.1	23877	303	580.741	1159.47	2	1159.46	0.0024	70.11	3.6e-05	E	HAGGYGGGAGGGEGG	G
1	Solyc06g061200.1.1	23877	303	580.741	1159.47	2	1159.46	0.0041	71.49	1.2e-05	E	HAGGYGGGAGGGEGG	G
1	Solyc06g061200.1.1	23877	303	581.23	1160.45	2	1160.45	-0.0023	70.05	0.0001	E	HDGGYAAGGGEGGG	S
1	Solyc06g061200.1.1	23877	303	581.232	1160.45	2	1160.45	0.0006	64.35	0.00041	E	HDGGYAAGGGEGGG	S
1	Solyc06g061200.1.1	23877	303	581.232	1160.45	2	1160.45	0.0008	76.12	2.7e-05	E	HDGGYAAGGGEGGG	S
1	Solyc06g061200.1.1	23877	303	581.232	1160.45	2	1160.45	0.0015	73.49	5e-05	E	HDGGYAAGGGEGGG	S
1	Solyc06g061200.1.1	23877	303	581.748	1161.48	2	1161.48	0.0007	65.77	1.7e-05	A	HGGGAYAGGSGGGTG	G
1	Solyc06g061200.1.1	23877	303	588.245	1174.47	2	1174.48	-0.0007	37.72	0.0031	G	GGHAGGGYAGGGGGGS	G
1	Solyc06g061200.1.1	23877	303	588.245	1174.48	2	1174.48	0.0008	35.33	0.0055	G	GGHAGGGYAGGGGGGS	G
1	Solyc06g061200.1.1	23877	303	588.732	1175.45	2	1175.45	0.0009	79.42	2.4e-06	G	GEHDGGYAAGGGE	G
1	Solyc06g061200.1.1	23877	303	590.753	1179.49	2	1179.49	0.0002	69.57	2e-06	Y	AGGGGGGSGGGGAYAAG	G
1	Solyc06g061200.1.1	23877	303	590.753	1179.49	2	1179.49	0.0004	62.69	1.1e-05	Y	AGGGGGGSGGGGAYAAG	G
1	Solyc06g061200.1.1	23877	303	591.244	1180.47	2	1180.47	-0.0007	57.52	0.00017	Y	AAGGGEGGGSGYGGAG	S
1	Solyc06g061200.1.1	23877	303	595.253	1188.49	2	1188.49	0.0009	59.89	0.0014	A	GGAHGGAYGGGGGSGA	G
1	Solyc06g061200.1.1	23877	303	595.254	1188.49	2	1188.49	0.0017	32.68	0.0036	A	GGAHGGAYGGGGGSGA	G
1	Solyc06g061200.1.1	23877	303	595.274	1188.53	2	1188.54	-0.0075	34.65	0.0073	L	TYDHVGVGGEVG	A
1	Solyc06g061200.1.1	23877	303	595.276	1188.54	2	1188.54	-0.0035	54.7	0.00021	L	TYDHVGVGGEVG	A
1	Solyc06g061200.1.1	23877	303	595.276	1188.54	2	1188.54	-0.0031	58.25	8.1e-05	L	TYDHVGVGGEVG	A
1	Solyc06g061200.1.1	23877	303	595.276	1188.54	2	1188.54	-0.0031	55.28	0.00012	L	TYDHVGVGGEVG	A
1	Solyc06g061200.1.1	23877	303	595.277	1188.54	2	1188.54	-0.0025	55.96	0.00013	L	TYDHVGVGGEVG	A
1	Solyc06g061200.1.1	23877	303	595.277	1188.54	2	1188.54	-0.0024	62.18	3.1e-05	L	TYDHVGVGGEVG	A
1	Solyc06g061200.1.1	23877	303	595.277	1188.54	2	1188.54	-0.0022	53.24	0.00018	L	TYDHVGVGGEVG	A
1	Solyc06g061200.1.1	23877	303	595.277	1188.54	2	1188.54	-0.0021	48.36	0.00048	L	TYDHVGVGGEVG	A
1	Solyc06g061200.1.1	23877	303	595.277	1188.54	2	1188.54	-0.0021	55.5	0.00011	L	TYDHVGVGGEVG	A
1	Solyc06g061200.1.1	23877	303	595.277	1188.54	2	1188.54	-0.0019	53.66	0.00022	L	TYDHVGVGGEVG	A
1	Solyc06g061200.1.1	23877	303	595.277	1188.54	2	1188.54	-0.0019	49.04	0.0005	L	TYDHVGVGGEVG	A
1	Solyc06g061200.1.1	23877	303	595.277	1188.54	2	1188.54	-0.0017	65.29	1.3e-05	L	TYDHVGVGGEVG	A
1	Solyc06g061200.1.1	23877	303	595.277	1188.54	2	1188.54	-0.0016	39.61	0.0038	L	TYDHVGVGGEVG	A
1	Solyc06g061200.1.1	23877	303	595.277	1188.54	2	1188.54	-0.0016	50	0.00036	L	TYDHVGVGGEVG	A
1	Solyc06g061200.1.1	23877	303	595.277	1188.54	2	1188.54	-0.0015	48.87	0.00052	L	TYDHVGVGGEVG	A
1	Solyc06g061200.1.1	23877	303	595.277	1188.54	2	1188.54	-0.0015	50.98	0.00027	L	TYDHVGVGGEVG	A
1	Solyc06g061200.1.1	23877	303	595.277	1188.54	2	1188.54	-0.0014	43.18	0.0021	L	TYDHVGVGGEVG	A
1	Solyc06g061200.1.1	23877	303	595.277	1188.54	2	1188.54	-0.0013	54.07	0.0002	L	TYDHVGVGGEVG	A
1	Solyc06g061200.1.1	23877	303	595.277	1188.54	2	1188.54	-0.0013	42.13	0.0017	L	TYDHVGVGGEVG	A
1	Solyc06g061200.1.1	23877	303	595.277	1188.54	2	1188.54	-0.0013	49.45	0.00055	L	TYDHVGVGGEVG	A
1	Solyc06g061200.1.1	23877	303	595.277	1188.54	2	1188.54	-0.0011	54.44	0.00014	L	TYDHVGVGGEVG	A
1	Solyc06g061200.1.1	23877	303	595.277	1188.54	2	1188.54	-0.001	36.11	0.007	L	TYDHVGVGGEVG	A
1	Solyc06g061200.1.1	23877	303	595.277	1188.54	2	1188.54	-0.001	58.84	5.3e-05	L	TYDHVGVGGEVG	A
1	Solyc06g061200.1.1	23877	303	595.277	1188.54	2	1188.54	-0.001	48.38	0.00041	L	TYDHVGVGGEVG	A
1	Solyc06g061200.1.1	23877	303	595.277	1188.54	2	1188.54	-0.001	45.12	0.0013	L	TYDHVGVGGEVG	A
1	Solyc06g061200.1.1	23877	303	595.277	1188.54	2	1188.54	-0.0009	43.23	0.0018	L	TYDHVGVGGEVG	A
1	Solyc06g061200.1.1	23877	303	595.278	1188.54	2	1188.54	-0.0008	51.1	0.00033	L	TYDHVGVGGEVG	A
1	Solyc06g061200.1.1	23877	303	595.278	1188.54	2	1188.54	-0.0006	66.21	1.1e-05	L	TYDHVGVGGEVG	A
1	Solyc06g061200.1.1	23877	303	595.278	1188.54	2	1188.54	-0.0005	54.77	0.00016	L	TYDHVGVGGEVG	A
1	Solyc06g061200.1.1	23877	303	595.278	1188.54	2	1188.54	-0.0005	43.56	0.0029	L	TYDHVGVGGEVG	A
1	Solyc06g061200.1.1	23877	303	595.278	1188.54	2	1188.54	-0.0005	54.61	0.00013	L	TYDHVGVGGEVG	A
1	Solyc06g061200.1.1	23877	303	595.278	1188.54	2	1188.54	-0.0005	53.17	0.00018	L	TYDHVGVGGEVG	A
1	Solyc06g061200.1.1	23877	303	595.278	1188.54	2	1188.54	-0.0004	53.26	0.0004	L	TYDHVGVGGEVG	A
1	Solyc06g061200.1.1	23877	303	595.278	1188.54	2	1188.54	-0.0004	38.69	0.0035	L	TYDHVGVGGEVG	A
1	Solyc06g061200.1.1	23877	303	595.278	1188.54	2	1188.54	-0.0004	53.33	0.0002	L	TYDHVGVGGEVG	A
1	Solyc06g061200.1.1	23877	303	595.278	1188.54	2	1188.54	-0.0003	48.06	0.00096	L	TYDHVGVGGEVG	A
1	Solyc06g061200.1.1	23877	303	595.278	1188.54	2	1188.54	-0.0003	46.58	0.0014	L	TYDHVGVGGEVG	A
1	Solyc06g061200.1.1	23877	303	595.278	1188.54	2	1188.54	-0.0003	49.12	0.00042	L	TYDHVGVGGEVG	A
1	Solyc06g061200.1.1	23877	303	595.278	1188.54	2	1188.54	-0.0003	46.9	0.0012	L	TYDHVGVGGEVG	A
1	Solyc06g061200.1.1	23877	303	595.278	1188.54	2	1188.54	-0.0003	40.83	0.0031	L	TYDHVGVGGEVG	A
1	Solyc06g061200.1.1	23877	303	595.278	1188.54	2	1188.54	-0.0002	38.96	0.0051	L	TYDHVGVGGEVG	A
1	Solyc06g061200.1.1	23877	303	595.278	1188.54	2	1188.54	-0.0002	52.15	0.00026	L	TYDHVGVGGEVG	A
1	Solyc06g061200.1.1	23877	303	595.278	1188.54	2	1188.54	0	49.8	0.00046	L	TYDHVGVGGEVG	A
1	Solyc06g061200.1.1	23877	303	595.278	1188.54	2	1188.54	0	47.07	0.0035	L	TYDHVGVGGEVG	A
1	Solyc06g061200.1.1	23877	303	595.278	1188.54	2	1188.54	0	53.51	0.00068	L	TYDHVGVGGEVG	A
1	Solyc06g061200.1.1	23877	303	595.278	1188.54	2	1188.54	0	49.32	0.0021	L	TYDHVGVGGEVG	A
1	Solyc06g061200.1.1	23877	303	595.278	1188.54	2	1188.54	0	47.74	0.00061	L	TYDHVGVGGEVG	A
1	Solyc06g061200.1.1	23877	303	595.278	1188.54	2	1188.54	0	42.2	0.0023	L	TYDHVGVGGEVG	A
1	Solyc06g061200.1.1	23877	303	595.278	1188.54	2	1188.54	0.0001	58.01	0.00018	L	TYDHVGVGGEVG	A
1	Solyc06g061200.1.1	23877	303	595.278	1188.54	2	1188.54	0.0001	44.46	0.0014	L	TYDHVGVGGEVG	A
1	Solyc06g061200.1.1	23877	303	595.278	1188.54	2	1188.54	0.0001	45.84	0.00077	L	TYDHVGVGGEVG	A
1	Solyc06g061200.1.1	23877	303	595.278	1188.54	2	1188.54	0.0001	40.87	0.0029	L	TYDHVGVGGEVG	A
1	Solyc06g061200.1.1	23877	303	595.278	1188.54	2	1188.54	0.0001	51.01	0.00025	L	TYDHVGVGGEVG	A
1	Solyc06g061200.1.1	23877	303	595.278	1188.54	2	1188.54	0.0001	39.09	0.0044	L	TYDHVGVGGEVG	A
1	Solyc06g061200.1.1	23877	303	595.278	1188.54	2	1188.54	0.0001	41.26	0.003	L	TYDHVGVGGEVG	A
1	Solyc06g061200.1.1	23877	303	595.278	1188.54	2	1188.54	0.0002	42.34	0.0028	L	TYDHVGVGGEVG	A
1	Solyc06g061200.1.1	23877	303	595.278	1188.54	2	1188.54	0.0002	41.95	0.0022	L	TYDHVGVGGEVG	A
1	Solyc06g061200.1.1	23877	303	595.278	1188.54	2	1188.54	0.0002	54.11	0.00019	L	TYDHVGVGGEVG	A
1	Solyc06g061200.1.1	23877	303	595.278	1188.54	2	1188.54	0.0002	39.8	0.0027	L	TYDHVGVGGEVG	A
1	Solyc06g061200.1.1	23877	303	595.278	1188.54	2	1188.54	0.0002	54.14	0.00013	L	TYDHVGVGGEVG	A
1	Solyc06g061200.1.1	23877	303	595.278	1188.54	2	1188.54	0.0002	38.69	0.0045	L	TYDHVGVGGEVG	A
1	Solyc06g061200.1.1	23877	303	595.278	1188.54	2	1188.54	0.0003	40.28	0.0077	L	TYDHVGVGGEVG	A
1	Solyc06g061200.1.1	23877	303	595.278	1188.54	2	1188.54	0.0003	36.16	0.0052	L	TYDHVGVGGEVG	A
1	Solyc06g061200.1.1	23877	303	595.278	1188.54	2	1188.54	0.0003	39.77	0.0035	L	TYDHVGVGGEVG	A
1	Solyc06g061200.1.1	23877	303	595.278	1188.54	2	1188.54	0.0003	43.84	0.0015	L	TYDHVGVGGEVG	A
1	Solyc06g061200.1.1	23877	303	595.278	1188.54	2	1188.54	0.0003	55.92	0.00013	L	TYDHVGVGGEVG	A
1	Solyc06g061200.1.1	23877	303	595.278	1188.54	2	1188.54	0.0005	42.45	0.0017	L	TYDHVGVGGEVG	A
1	Solyc06g061200.1.1	23877	303	595.278	1188.54	2	1188.54	0.0005	52.03	0.00019	L	TYDHVGVGGEVG	A
1	Solyc06g061200.1.1	23877	303	595.278	1188.54	2	1188.54	0.0005	58.32	0.00012	L	TYDHVGVGGEVG	A
1	Solyc06g061200.1.1	23877	303	595.278	1188.54	2	1188.54	0.0005	42.02	0.0017	L	TYDHVGVGGEVG	A
1	Solyc06g061200.1.1	23877	303	595.278	1188.54	2	1188.54	0.0005	57.97	8.4e-05	L	TYDHVGVGGEVG	A
1	Solyc06g061200.1.1	23877	303	595.278	1188.54	2	1188.54	0.0005	43.03	0.0018	L	TYDHVGVGGEVG	A
1	Solyc06g061200.1.1	23877	303	595.278	1188.54	2	1188.54	0.0005	40.96	0.0038	L	TYDHVGVGGEVG	A
1	Solyc06g061200.1.1	23877	303	595.278	1188.54	2	1188.54	0.0005	35.6	0.0087	L	TYDHVGVGGEVG	A
1	Solyc06g061200.1.1	23877	303	595.278	1188.54	2	1188.54	0.0006	42	0.0016	L	TYDHVGVGGEVG	A
1	Solyc06g061200.1.1	23877	303	595.278	1188.54	2	1188.54	0.0006	41.27	0.003	L	TYDHVGVGGEVG	A
1	Solyc06g061200.1.1	23877	303	595.278	1188.54	2	1188.54	0.0006	39.53	0.0043	L	TYDHVGVGGEVG	A
1	Solyc06g061200.1.1	23877	303	595.278	1188.54	2	1188.54	0.0006	41.28	0.0068	L	TYDHVGVGGEVG	A
1	Solyc06g061200.1.1	23877	303	595.278	1188.54	2	1188.54	0.0006	37.13	0.0073	L	TYDHVGVGGEVG	A
1	Solyc06g061200.1.1	23877	303	595.278	1188.54	2	1188.54	0.0006	29.6	0.0096	L	TYDHVGVGGEVG	A
1	Solyc06g061200.1.1	23877	303	595.278	1188.54	2	1188.54	0.0007	50.5	0.00038	L	TYDHVGVGGEVG	A
1	Solyc06g061200.1.1	23877	303	595.278	1188.54	2	1188.54	0.0007	44.68	0.0018	L	TYDHVGVGGEVG	A
1	Solyc06g061200.1.1	23877	303	595.278	1188.54	2	1188.54	0.0007	53.49	0.00018	L	TYDHVGVGGEVG	A
1	Solyc06g061200.1.1	23877	303	595.278	1188.54	2	1188.54	0.0007	50.01	0.0022	L	TYDHVGVGGEVG	A
1	Solyc06g061200.1.1	23877	303	595.278	1188.54	2	1188.54	0.0007	53	0.00063	L	TYDHVGVGGEVG	A
1	Solyc06g061200.1.1	23877	303	595.278	1188.54	2	1188.54	0.0007	56.21	8.8e-05	L	TYDHVGVGGEVG	A
1	Solyc06g061200.1.1	23877	303	595.278	1188.54	2	1188.54	0.0007	45.01	0.0013	L	TYDHVGVGGEVG	A
1	Solyc06g061200.1.1	23877	303	595.278	1188.54	2	1188.54	0.0007	42.86	0.0022	L	TYDHVGVGGEVG	A
1	Solyc06g061200.1.1	23877	303	595.278	1188.54	2	1188.54	0.0008	51.44	0.0004	L	TYDHVGVGGEVG	A
1	Solyc06g061200.1.1	23877	303	595.278	1188.54	2	1188.54	0.0008	40.4	0.0073	L	TYDHVGVGGEVG	A
1	Solyc06g061200.1.1	23877	303	595.278	1188.54	2	1188.54	0.0008	48.66	0.00044	L	TYDHVGVGGEVG	A
1	Solyc06g061200.1.1	23877	303	595.278	1188.54	2	1188.54	0.0008	42.21	0.0026	L	TYDHVGVGGEVG	A
1	Solyc06g061200.1.1	23877	303	595.278	1188.54	2	1188.54	0.0008	41.89	0.0019	L	TYDHVGVGGEVG	A
1	Solyc06g061200.1.1	23877	303	595.278	1188.54	2	1188.54	0.0009	45.37	0.0013	L	TYDHVGVGGEVG	A
1	Solyc06g061200.1.1	23877	303	595.278	1188.54	2	1188.54	0.0009	54.52	0.00013	L	TYDHVGVGGEVG	A
1	Solyc06g061200.1.1	23877	303	595.278	1188.54	2	1188.54	0.0009	43.76	0.0013	L	TYDHVGVGGEVG	A
1	Solyc06g061200.1.1	23877	303	595.278	1188.54	2	1188.54	0.0009	53.98	0.00028	L	TYDHVGVGGEVG	A
1	Solyc06g061200.1.1	23877	303	595.278	1188.54	2	1188.54	0.0009	39.81	0.0043	L	TYDHVGVGGEVG	A
1	Solyc06g061200.1.1	23877	303	595.278	1188.54	2	1188.54	0.0009	35.35	0.0095	L	TYDHVGVGGEVG	A
1	Solyc06g061200.1.1	23877	303	595.278	1188.54	2	1188.54	0.0011	49.05	0.00053	L	TYDHVGVGGEVG	A
1	Solyc06g061200.1.1	23877	303	595.278	1188.54	2	1188.54	0.0011	37.54	0.0074	L	TYDHVGVGGEVG	A
1	Solyc06g061200.1.1	23877	303	595.278	1188.54	2	1188.54	0.0011	45.25	0.0012	L	TYDHVGVGGEVG	A
1	Solyc06g061200.1.1	23877	303	595.278	1188.54	2	1188.54	0.0011	40.05	0.0037	L	TYDHVGVGGEVG	A
1	Solyc06g061200.1.1	23877	303	595.278	1188.54	2	1188.54	0.0011	51.72	0.00029	L	TYDHVGVGGEVG	A
1	Solyc06g061200.1.1	23877	303	595.278	1188.54	2	1188.54	0.0011	40.45	0.0064	L	TYDHVGVGGEVG	A
1	Solyc06g061200.1.1	23877	303	595.278	1188.54	2	1188.54	0.0011	51.37	0.00025	L	TYDHVGVGGEVG	A
1	Solyc06g061200.1.1	23877	303	595.278	1188.54	2	1188.54	0.0011	39.98	0.0056	L	TYDHVGVGGEVG	A
1	Solyc06g061200.1.1	23877	303	595.278	1188.54	2	1188.54	0.0011	45.94	0.0017	L	TYDHVGVGGEVG	A
1	Solyc06g061200.1.1	23877	303	595.278	1188.54	2	1188.54	0.0011	41.11	0.0022	L	TYDHVGVGGEVG	A
1	Solyc06g061200.1.1	23877	303	595.278	1188.54	2	1188.54	0.0011	43.08	0.0019	L	TYDHVGVGGEVG	A
1	Solyc06g061200.1.1	23877	303	595.278	1188.54	2	1188.54	0.0011	38.06	0.0052	L	TYDHVGVGGEVG	A
1	Solyc06g061200.1.1	23877	303	595.278	1188.54	2	1188.54	0.0011	43.82	0.0013	L	TYDHVGVGGEVG	A
1	Solyc06g061200.1.1	23877	303	595.278	1188.54	2	1188.54	0.0011	51.31	0.00084	L	TYDHVGVGGEVG	A
1	Solyc06g061200.1.1	23877	303	595.278	1188.54	2	1188.54	0.0012	39.06	0.0023	L	TYDHVGVGGEVG	A
1	Solyc06g061200.1.1	23877	303	595.278	1188.54	2	1188.54	0.0012	39.92	0.0026	L	TYDHVGVGGEVG	A
1	Solyc06g061200.1.1	23877	303	595.278	1188.54	2	1188.54	0.0012	39.61	0.0027	L	TYDHVGVGGEVG	A
1	Solyc06g061200.1.1	23877	303	595.278	1188.54	2	1188.54	0.0012	52.82	0.0012	L	TYDHVGVGGEVG	A
1	Solyc06g061200.1.1	23877	303	595.278	1188.54	2	1188.54	0.0012	35.97	0.0085	L	TYDHVGVGGEVG	A
1	Solyc06g061200.1.1	23877	303	595.278	1188.54	2	1188.54	0.0012	43.24	0.0035	L	TYDHVGVGGEVG	A
1	Solyc06g061200.1.1	23877	303	595.279	1188.54	2	1188.54	0.0013	40.15	0.0039	L	TYDHVGVGGEVG	A
1	Solyc06g061200.1.1	23877	303	595.279	1188.54	2	1188.54	0.0013	50.21	0.00032	L	TYDHVGVGGEVG	A
1	Solyc06g061200.1.1	23877	303	595.279	1188.54	2	1188.54	0.0013	37.24	0.0041	L	TYDHVGVGGEVG	A
1	Solyc06g061200.1.1	23877	303	595.279	1188.54	2	1188.54	0.0013	46.34	0.0031	L	TYDHVGVGGEVG	A
1	Solyc06g061200.1.1	23877	303	595.279	1188.54	2	1188.54	0.0013	34.57	0.0086	L	TYDHVGVGGEVG	A
1	Solyc06g061200.1.1	23877	303	595.279	1188.54	2	1188.54	0.0016	39.33	0.0047	L	TYDHVGVGGEVG	A
1	Solyc06g061200.1.1	23877	303	595.279	1188.54	2	1188.54	0.0016	43.02	0.0018	L	TYDHVGVGGEVG	A
1	Solyc06g061200.1.1	23877	303	595.279	1188.54	2	1188.54	0.0016	39.78	0.0096	L	TYDHVGVGGEVG	A
1	Solyc06g061200.1.1	23877	303	595.279	1188.54	2	1188.54	0.0016	51.6	0.00024	L	TYDHVGVGGEVG	A
1	Solyc06g061200.1.1	23877	303	595.279	1188.54	2	1188.54	0.0016	31.91	0.0098	L	TYDHVGVGGEVG	A
1	Solyc06g061200.1.1	23877	303	595.279	1188.54	2	1188.54	0.0017	43.21	0.0021	L	TYDHVGVGGEVG	A
1	Solyc06g061200.1.1	23877	303	595.279	1188.54	2	1188.54	0.0017	47.19	0.0053	L	TYDHVGVGGEVG	A
1	Solyc06g061200.1.1	23877	303	595.279	1188.54	2	1188.54	0.0017	36.41	0.0079	L	TYDHVGVGGEVG	A
1	Solyc06g061200.1.1	23877	303	595.279	1188.54	2	1188.54	0.0017	49.82	0.00044	L	TYDHVGVGGEVG	A
1	Solyc06g061200.1.1	23877	303	595.279	1188.54	2	1188.54	0.0018	57.78	0.00016	L	TYDHVGVGGEVG	A
1	Solyc06g061200.1.1	23877	303	595.279	1188.54	2	1188.54	0.0018	39.65	0.005	L	TYDHVGVGGEVG	A
1	Solyc06g061200.1.1	23877	303	595.279	1188.54	2	1188.54	0.0018	37.14	0.0076	L	TYDHVGVGGEVG	A
1	Solyc06g061200.1.1	23877	303	595.279	1188.54	2	1188.54	0.0018	43.24	0.0018	L	TYDHVGVGGEVG	A
1	Solyc06g061200.1.1	23877	303	595.279	1188.54	2	1188.54	0.0018	41.18	0.0029	L	TYDHVGVGGEVG	A
1	Solyc06g061200.1.1	23877	303	595.279	1188.54	2	1188.54	0.0019	43.13	0.0018	L	TYDHVGVGGEVG	A
1	Solyc06g061200.1.1	23877	303	595.279	1188.54	2	1188.54	0.0019	39.38	0.0054	L	TYDHVGVGGEVG	A
1	Solyc06g061200.1.1	23877	303	595.279	1188.54	2	1188.54	0.002	40.11	0.0044	L	TYDHVGVGGEVG	A
1	Solyc06g061200.1.1	23877	303	595.279	1188.54	2	1188.54	0.002	34.64	0.009	L	TYDHVGVGGEVG	A
1	Solyc06g061200.1.1	23877	303	595.279	1188.54	2	1188.54	0.002	39.3	0.0055	L	TYDHVGVGGEVG	A
1	Solyc06g061200.1.1	23877	303	595.279	1188.54	2	1188.54	0.0022	46.12	0.0018	L	TYDHVGVGGEVG	A
1	Solyc06g061200.1.1	23877	303	595.279	1188.54	2	1188.54	0.0022	37.39	0.0075	L	TYDHVGVGGEVG	A
1	Solyc06g061200.1.1	23877	303	595.279	1188.54	2	1188.54	0.0022	42.55	0.0048	L	TYDHVGVGGEVG	A
1	Solyc06g061200.1.1	23877	303	595.279	1188.54	2	1188.54	0.0022	40	0.0056	L	TYDHVGVGGEVG	A
1	Solyc06g061200.1.1	23877	303	595.279	1188.54	2	1188.54	0.0023	55.28	0.00021	L	TYDHVGVGGEVG	A
1	Solyc06g061200.1.1	23877	303	595.279	1188.54	2	1188.54	0.0023	47.9	0.00072	L	TYDHVGVGGEVG	A
1	Solyc06g061200.1.1	23877	303	595.279	1188.54	2	1188.54	0.0025	52.52	0.00023	L	TYDHVGVGGEVG	A
1	Solyc06g061200.1.1	23877	303	595.279	1188.54	2	1188.54	0.0025	44.03	0.0011	L	TYDHVGVGGEVG	A
1	Solyc06g061200.1.1	23877	303	595.279	1188.54	2	1188.54	0.0026	40.26	0.006	L	TYDHVGVGGEVG	A
1	Solyc06g061200.1.1	23877	303	595.279	1188.54	2	1188.54	0.0029	50.61	0.0007	L	TYDHVGVGGEVG	A
1	Solyc06g061200.1.1	23877	303	595.279	1188.54	2	1188.54	0.003	36.45	0.0076	L	TYDHVGVGGEVG	A
1	Solyc06g061200.1.1	23877	303	595.279	1188.54	2	1188.54	0.0031	36.99	0.0091	L	TYDHVGVGGEVG	A
1	Solyc06g061200.1.1	23877	303	595.279	1188.54	2	1188.54	0.0033	40.87	0.0048	L	TYDHVGVGGEVG	A
1	Solyc06g061200.1.1	23877	303	595.279	1188.54	2	1188.54	0.0034	35.53	0.0072	L	TYDHVGVGGEVG	A
1	Solyc06g061200.1.1	23877	303	595.28	1188.54	2	1188.54	0.0037	43.64	0.0014	L	TYDHVGVGGEVG	A
1	Solyc06g061200.1.1	23877	303	595.28	1188.54	2	1188.54	0.0037	37.18	0.0046	L	TYDHVGVGGEVG	A
1	Solyc06g061200.1.1	23877	303	595.28	1188.55	2	1188.54	0.0046	38.85	0.0099	L	TYDHVGVGGEVG	A
1	Solyc06g061200.1.1	23877	303	595.28	1188.55	2	1188.54	0.0047	41	0.0046	L	TYDHVGVGGEVG	A
1	Solyc06g061200.1.1	23877	303	596.735	1191.45	2	1191.45	0.0004	89.88	1.2e-06	A	GGHDGGYAGGGGSGS	G
1	Solyc06g061200.1.1	23877	303	596.735	1191.45	2	1191.45	0.0006	55.34	0.00038	A	GGHDGGYAGGGGSGS	G
1	Solyc06g061200.1.1	23877	303	596.735	1191.45	2	1191.45	0.0006	89.87	1.2e-06	G	GHDGGYAGGGGSGSG	A
1	Solyc06g061200.1.1	23877	303	599.745	1197.47	2	1197.48	-0.001	31.9	0.0038	A	SGGGEGGGAGGGHAGGG	Y
1	Solyc06g061200.1.1	23877	303	599.745	1197.48	2	1197.48	0.0005	74.82	3.3e-06	A	SGGGEGGGAGGGHAGGG	Y
1	Solyc06g061200.1.1	23877	303	599.745	1197.48	2	1197.48	0.0006	59.89	6.2e-05	A	SGGGEGGGAGGGHAGGG	Y
1	Solyc06g061200.1.1	23877	303	599.745	1197.48	2	1197.48	0.0006	80.13	5.4e-07	A	SGGGEGGGAGGGHAGGG	Y
1	Solyc06g061200.1.1	23877	303	599.746	1197.48	2	1197.48	0.0009	75.75	4.6e-07	A	SGGGEGGGAGGGHAGGG	Y
1	Solyc06g061200.1.1	23877	303	599.746	1197.48	2	1197.48	0.001	57.08	0.00015	A	SGGGEGGGAGGGHAGGG	Y
1	Solyc06g061200.1.1	23877	303	599.746	1197.48	2	1197.48	0.0012	74.35	5.3e-07	A	SGGGEGGGAGGGHAGGG	Y
1	Solyc06g061200.1.1	23877	303	599.746	1197.48	2	1197.48	0.0013	34.36	0.0066	A	SGGGEGGGAGGGHAGGG	Y
1	Solyc06g061200.1.1	23877	303	599.746	1197.48	2	1197.48	0.0016	94.37	1.8e-08	A	SGGGEGGGAGGGHAGGG	Y
1	Solyc06g061200.1.1	23877	303	599.746	1197.48	2	1197.48	0.0017	54.58	4.7e-05	A	SGGGEGGGAGGGHAGGG	Y
1	Solyc06g061200.1.1	23877	303	599.746	1197.48	2	1197.48	0.0022	71.56	1.1e-06	A	SGGGEGGGAGGGHAGGG	Y
1	Solyc06g061200.1.1	23877	303	601.253	1200.49	2	1200.49	-0.0004	89.08	1.8e-06	G	AGGAPGGGYGGGGGHG	G	Oxidation (P)
1	Solyc06g061200.1.1	23877	303	601.253	1200.49	2	1200.49	-0.0002	79.97	1.5e-05	G	AGGAPGGGYGGGGGHG	G	Oxidation (P)
1	Solyc06g061200.1.1	23877	303	601.253	1200.49	2	1200.49	0.0006	64.76	0.00018	G	AGGAPGGGYGGGGGHG	G	Oxidation (P)
1	Solyc06g061200.1.1	23877	303	601.253	1200.49	2	1200.49	0.0006	76.29	1.4e-05	G	AGGAPGGGYGGGGGHG	G	Oxidation (P)
1	Solyc06g061200.1.1	23877	303	601.253	1200.49	2	1200.49	0.0009	62.91	0.00065	G	AGGAPGGGYGGGGGHG	G	Oxidation (P)
1	Solyc06g061200.1.1	23877	303	601.253	1200.49	2	1200.49	0.0009	65.72	9e-05	G	AGGAPGGGYGGGGGHG	G	Oxidation (P)
1	Solyc06g061200.1.1	23877	303	601.254	1200.49	2	1200.49	0.0025	63.1	0.00032	G	AGGAPGGGYGGGGGHG	G	Oxidation (P)
1	Solyc06g061200.1.1	23877	303	602.242	1202.47	2	1202.47	-0.0001	60.12	0.00015	Y	GGGAGGGEGGGHGGGY	A
1	Solyc06g061200.1.1	23877	303	602.242	1202.47	2	1202.47	0.0001	66.94	1e-05	Y	GGGAGGGEGGGHGGGY	A
1	Solyc06g061200.1.1	23877	303	602.242	1202.47	2	1202.47	0.0003	58.32	0.00019	G	GYGGGAGGGEGGGHGG	G
1	Solyc06g061200.1.1	23877	303	602.243	1202.47	2	1202.47	0.0004	30.52	0.0049	G	GYGGGAGGGEGGGHGG	G
1	Solyc06g061200.1.1	23877	303	602.243	1202.47	2	1202.47	0.0005	49.31	0.00047	Y	GGGAGGGEGGGHGGGY	A
1	Solyc06g061200.1.1	23877	303	602.243	1202.47	2	1202.47	0.0008	40.9	0.006	Y	GGGAGGGEGGGHGGGY	A
1	Solyc06g061200.1.1	23877	303	602.243	1202.47	2	1202.47	0.0009	91.95	7.3e-07	G	GYGGGAGGGEGGGHGG	G
1	Solyc06g061200.1.1	23877	303	602.243	1202.47	2	1202.47	0.001	97.33	2.1e-07	G	GYGGGAGGGEGGGHGG	G
1	Solyc06g061200.1.1	23877	303	602.243	1202.47	2	1202.47	0.0014	54.48	6.7e-05	Y	GGGAGGGEGGGHGGGY	A
1	Solyc06g061200.1.1	23877	303	602.243	1202.47	2	1202.47	0.0019	65.65	6.1e-06	Y	GGGAGGGEGGGHGGGY	A
1	Solyc06g061200.1.1	23877	303	606.753	1211.49	2	1211.49	-0.0003	55	0.0046	A	GGGGGGSGAGGAHAGGE	H
1	Solyc06g061200.1.1	23877	303	606.753	1211.49	2	1211.49	0.0002	86.51	5.1e-08	Y	ASGGGEGGGAGGGHAGG	G
1	Solyc06g061200.1.1	23877	303	606.753	1211.49	2	1211.49	0.0003	101.14	1.4e-08	Y	ASGGGEGGGAGGGHAGG	G
1	Solyc06g061200.1.1	23877	303	606.753	1211.49	2	1211.49	0.0005	98.74	2.1e-08	Y	ASGGGEGGGAGGGHAGG	G
1	Solyc06g061200.1.1	23877	303	606.753	1211.49	2	1211.49	0.0006	57.05	4e-05	Y	ASGGGEGGGAGGGHAGG	G
1	Solyc06g061200.1.1	23877	303	606.753	1211.49	2	1211.49	0.0007	60.62	0.00035	A	GGGGGGSGAGGAHAGGE	H
1	Solyc06g061200.1.1	23877	303	606.753	1211.49	2	1211.49	0.0007	101.15	1.4e-08	Y	ASGGGEGGGAGGGHAGG	G
1	Solyc06g061200.1.1	23877	303	606.754	1211.49	2	1211.49	0.0008	53	5.5e-05	Y	ASGGGEGGGAGGGHAGG	G
1	Solyc06g061200.1.1	23877	303	606.754	1211.49	2	1211.49	0.001	100.39	1.6e-08	Y	ASGGGEGGGAGGGHAGG	G
1	Solyc06g061200.1.1	23877	303	606.754	1211.49	2	1211.49	0.0013	55.57	7.4e-05	Y	ASGGGEGGGAGGGHAGG	G
1	Solyc06g061200.1.1	23877	303	608.254	1214.49	2	1214.5	-0.0024	67.49	4.2e-06	A	YAGGGGGGSGGGGAYA	A
1	Solyc06g061200.1.1	23877	303	608.254	1214.49	2	1214.5	-0.002	50.27	0.00029	G	AYAGGGGGGSGGGGAY	A
1	Solyc06g061200.1.1	23877	303	608.255	1214.49	2	1214.5	-0.0008	57.64	5.2e-05	A	YAGGGGGGSGGGGAYA	A
1	Solyc06g061200.1.1	23877	303	608.255	1214.49	2	1214.5	-0.0008	47.73	0.00014	A	YAGGGGGGSGGGGAYA	A
1	Solyc06g061200.1.1	23877	303	608.255	1214.49	2	1214.5	-0.0003	44.32	0.00056	A	YAGGGGGGSGGGGAYA	A
1	Solyc06g061200.1.1	23877	303	608.255	1214.5	2	1214.5	0.0003	48.16	0.00079	G	AYAGGGGGGSGGGGAY	A
1	Solyc06g061200.1.1	23877	303	608.255	1214.5	2	1214.5	0.0003	49.37	0.0004	G	AYAGGGGGGSGGGGAY	A
1	Solyc06g061200.1.1	23877	303	608.255	1214.5	2	1214.5	0.0003	46.33	0.0035	G	AYGGGGGSGAGGGGAY	A
1	Solyc06g061200.1.1	23877	303	608.255	1214.5	2	1214.5	0.0003	46.1	0.00095	G	AYAGGGGGGSGGGGAY	A
1	Solyc06g061200.1.1	23877	303	608.255	1214.5	2	1214.5	0.0012	38.02	0.0047	G	AYAGGGGGGSGGGGAY	A
1	Solyc06g061200.1.1	23877	303	608.759	1215.5	2	1215.5	0.0007	55.28	0.0042	E	GGGAGGGHAGGGYAGGG	G
1	Solyc06g061200.1.1	23877	303	609.25	1216.49	2	1216.49	-0.0007	116.79	7.5e-10	H	AGGYGGGAGGGEGGGH	G
1	Solyc06g061200.1.1	23877	303	609.25	1216.49	2	1216.49	-0.0004	72.73	7e-06	H	AGGYGGGAGGGEGGGH	G
1	Solyc06g061200.1.1	23877	303	609.25	1216.49	2	1216.49	-0.0003	62.61	2.6e-05	G	GGAGGGEGGGHGGGYA	P
1	Solyc06g061200.1.1	23877	303	609.25	1216.49	2	1216.49	-0.0002	33.04	0.0023	H	AGGYGGGAGGGEGGGH	G
1	Solyc06g061200.1.1	23877	303	609.25	1216.49	2	1216.49	-0.0001	30.73	0.0043	E	HAGGYGGGAGGGEGGG	H
1	Solyc06g061200.1.1	23877	303	609.25	1216.49	2	1216.49	0	55.27	0.00047	E	HAGGYGGGAGGGEGGG	H
1	Solyc06g061200.1.1	23877	303	609.25	1216.49	2	1216.49	0.0002	84.06	2.4e-06	E	HAGGYGGGAGGGEGGG	H
1	Solyc06g061200.1.1	23877	303	609.25	1216.49	2	1216.49	0.0002	55.56	0.00012	G	GGAGGGEGGGHGGGYA	P
1	Solyc06g061200.1.1	23877	303	609.25	1216.49	2	1216.49	0.0002	72.12	5e-05	E	HAGGYGGGAGGGEGGG	H
1	Solyc06g061200.1.1	23877	303	609.25	1216.49	2	1216.49	0.0005	112.1	3.1e-09	H	AGGYGGGAGGGEGGGH	G
1	Solyc06g061200.1.1	23877	303	609.25	1216.49	2	1216.49	0.0005	76.27	2.9e-05	E	HAGGYGGGAGGGEGGG	H
1	Solyc06g061200.1.1	23877	303	609.251	1216.49	2	1216.49	0.001	76.71	2.6e-05	E	HAGGYGGGAGGGEGGG	H
1	Solyc06g061200.1.1	23877	303	609.251	1216.49	2	1216.49	0.001	80.34	1.1e-05	E	HAGGYGGGAGGGEGGG	H
1	Solyc06g061200.1.1	23877	303	609.251	1216.49	2	1216.49	0.001	44.56	0.0012	G	GGAGGGEGGGHGGGYA	P
1	Solyc06g061200.1.1	23877	303	609.251	1216.49	2	1216.49	0.0013	66.28	0.0003	E	HAGGYGGGAGGGEGGG	H
1	Solyc06g061200.1.1	23877	303	609.251	1216.49	2	1216.49	0.0016	44.27	0.0011	G	GGAGGGEGGGHGGGYA	P
1	Solyc06g061200.1.1	23877	303	609.251	1216.49	2	1216.49	0.002	74.84	1.8e-05	E	HAGGYGGGAGGGEGGG	H
1	Solyc06g061200.1.1	23877	303	609.252	1216.49	2	1216.49	0.0043	88.57	1.3e-06	E	HAGGYGGGAGGGEGGG	H
1	Solyc06g061200.1.1	23877	303	614.758	1227.5	2	1227.5	-0.0001	39.92	0.0028	A	GGAPGGGYGGGGGHGGG	G
1	Solyc06g061200.1.1	23877	303	616.755	1231.5	2	1231.5	-0.0002	99.09	5e-08	A	GGGHAGGGYAGGGGGGS	G
1	Solyc06g061200.1.1	23877	303	616.756	1231.5	2	1231.5	0	66.32	9.2e-06	A	GGGHAGGGYAGGGGGGS	G
1	Solyc06g061200.1.1	23877	303	616.756	1231.5	2	1231.5	0.0004	80.61	6.5e-07	A	GGGHAGGGYAGGGGGGS	G
1	Solyc06g061200.1.1	23877	303	616.756	1231.5	2	1231.5	0.0005	100.62	6.2e-08	A	GGGHAGGGYAGGGGGGS	G
1	Solyc06g061200.1.1	23877	303	616.756	1231.5	2	1231.5	0.0005	99.97	1.5e-07	A	GGGHAGGGYAGGGGGGS	G
1	Solyc06g061200.1.1	23877	303	616.756	1231.5	2	1231.5	0.0012	49.45	0.00021	A	GGGHAGGGYAGGGGGGS	G
1	Solyc06g061200.1.1	23877	303	616.756	1231.5	2	1231.5	0.0015	99.23	1.6e-07	A	GGGHAGGGYAGGGGGGS	G
1	Solyc06g061200.1.1	23877	303	617.242	1232.47	2	1232.47	0.0002	80.21	1.2e-05	G	GEHDGGYAAGGGEG	G
1	Solyc06g061200.1.1	23877	303	622.756	1243.5	2	1243.5	0.0004	39.58	0.0061	G	GAPGGGYGGGGGHGGGG	G	Oxidation (P)
1	Solyc06g061200.1.1	23877	303	622.756	1243.5	2	1243.5	0.0011	37.8	0.0016	G	APGGGYGGGGGHGGGGG	S	Oxidation (P)
1	Solyc06g061200.1.1	23877	303	622.756	1243.5	2	1243.5	0.0015	34.85	0.0029	G	APGGGYGGGGGHGGGGG	S	Oxidation (P)
1	Solyc06g061200.1.1	23877	303	622.756	1243.5	2	1243.5	0.0016	31.35	0.0065	G	APGGGYGGGGGHGGGGG	S	Oxidation (P)
1	Solyc06g061200.1.1	23877	303	622.756	1243.5	2	1243.5	0.0017	55.41	0.0039	G	APGGGYGGGGGHGGGGG	S	Oxidation (P)
1	Solyc06g061200.1.1	23877	303	623.763	1245.51	2	1245.51	-0.0004	105.32	4.7e-08	A	GGAHGGAYGGGGGSGAG	G
1	Solyc06g061200.1.1	23877	303	623.764	1245.51	2	1245.51	0.0001	112.63	8.6e-09	G	GYGSGGGAGGGAGGAHG	G
1	Solyc06g061200.1.1	23877	303	623.764	1245.51	2	1245.51	0.0008	103.02	7e-08	G	GYGSGGGAGGGAGGAHG	G
1	Solyc06g061200.1.1	23877	303	623.764	1245.51	2	1245.51	0.0011	79.22	1.8e-05	A	GGAHGGAYGGGGGSGAG	G
1	Solyc06g061200.1.1	23877	303	623.764	1245.51	2	1245.51	0.0018	24.65	0.0055	G	GYGSGGGAGGGAGGAHG	G
1	Solyc06g061200.1.1	23877	303	624.747	1247.48	2	1247.48	-0.0013	95.11	4.3e-07	E	HDGGYAAGGGEGGGS	G
1	Solyc06g061200.1.1	23877	303	624.747	1247.48	2	1247.48	-0.0001	91.05	1.1e-06	E	HDGGYAAGGGEGGGS	G
1	Solyc06g061200.1.1	23877	303	624.747	1247.48	2	1247.48	0.0001	72.76	5.3e-06	E	HDGGYAAGGGEGGGS	G
1	Solyc06g061200.1.1	23877	303	624.748	1247.48	2	1247.48	0.0006	53.9	0.0054	E	HDGGYAAGGGEGGGS	G
1	Solyc06g061200.1.1	23877	303	624.748	1247.48	2	1247.48	0.001	90.95	1e-06	E	HDGGYAAGGGEGGGS	G
1	Solyc06g061200.1.1	23877	303	624.748	1247.48	2	1247.48	0.001	84.42	4.6e-06	E	HDGGYAAGGGEGGGS	G
1	Solyc06g061200.1.1	23877	303	624.748	1247.48	2	1247.48	0.0011	66.32	0.00012	E	HDGGYAAGGGEGGGS	G
1	Solyc06g061200.1.1	23877	303	624.748	1247.48	2	1247.48	0.0013	90.79	1e-06	E	HDGGYAAGGGEGGGS	G
1	Solyc06g061200.1.1	23877	303	624.748	1247.48	2	1247.48	0.0016	90.93	1e-06	E	HDGGYAAGGGEGGGS	G
1	Solyc06g061200.1.1	23877	303	625.245	1248.48	2	1248.48	-0.0003	89.94	6.9e-08	A	GGHDGGYAGGGGSGSG	A
1	Solyc06g061200.1.1	23877	303	625.245	1248.48	2	1248.48	0.0002	97.33	4.2e-08	A	GGHDGGYAGGGGSGSG	A
1	Solyc06g061200.1.1	23877	303	625.245	1248.48	2	1248.48	0.0006	95.98	1.2e-07	A	GGHDGGYAGGGGSGSG	A
1	Solyc06g061200.1.1	23877	303	625.245	1248.48	2	1248.48	0.0006	102.32	2.6e-08	A	GGHDGGYAGGGGSGSG	A
1	Solyc06g061200.1.1	23877	303	625.246	1248.48	2	1248.48	0.0011	111.16	2.8e-09	A	GGHDGGYAGGGGSGSG	A
1	Solyc06g061200.1.1	23877	303	625.246	1248.48	2	1248.48	0.0014	88.66	7.6e-07	A	GGHDGGYAGGGGSGSG	A
1	Solyc06g061200.1.1	23877	303	625.246	1248.48	2	1248.48	0.0025	87.35	6.8e-08	A	GGHDGGYAGGGGSGSG	A
1	Solyc06g061200.1.1	23877	303	629.763	1257.51	2	1257.51	-0.0005	68.2	2.2e-05	Y	GAGGAPGGGYGGGGGHG	G	Oxidation (P)
1	Solyc06g061200.1.1	23877	303	629.763	1257.51	2	1257.51	-0.0003	68.47	3.2e-05	Y	GAGGAPGGGYGGGGGHG	G	Oxidation (P)
1	Solyc06g061200.1.1	23877	303	629.764	1257.51	2	1257.51	0.0007	68.68	3.4e-05	Y	GAGGAPGGGYGGGGGHG	G	Oxidation (P)
1	Solyc06g061200.1.1	23877	303	629.764	1257.51	2	1257.51	0.0014	59.9	0.00013	Y	GAGGAPGGGYGGGGGHG	G	Oxidation (P)
1	Solyc06g061200.1.1	23877	303	630.751	1259.49	2	1259.49	-0.0035	81.36	9e-06	G	GYGGGAGGGEGGGHGGG	Y
1	Solyc06g061200.1.1	23877	303	630.753	1259.49	2	1259.49	-0.0009	79.05	1.7e-05	G	GYGGGAGGGEGGGHGGG	Y
1	Solyc06g061200.1.1	23877	303	630.753	1259.49	2	1259.49	-0.0009	77.46	2.4e-05	G	GYGGGAGGGEGGGHGGG	Y
1	Solyc06g061200.1.1	23877	303	630.753	1259.49	2	1259.49	0	80.85	1.1e-05	G	GYGGGAGGGEGGGHGGG	Y
1	Solyc06g061200.1.1	23877	303	630.753	1259.49	2	1259.49	0.0002	57.74	0.00073	G	GYGGGAGGGEGGGHGGG	Y
1	Solyc06g061200.1.1	23877	303	630.753	1259.49	2	1259.49	0.0002	36.87	0.0053	G	GYGGGAGGGEGGGHGGG	Y
1	Solyc06g061200.1.1	23877	303	630.753	1259.49	2	1259.49	0.0003	77.59	2.4e-05	G	GYGGGAGGGEGGGHGGG	Y
1	Solyc06g061200.1.1	23877	303	630.753	1259.49	2	1259.49	0.0006	42.12	0.0056	G	GYGGGAGGGEGGGHGGG	Y
1	Solyc06g061200.1.1	23877	303	630.753	1259.49	2	1259.49	0.0006	61.31	0.00046	G	GYGGGAGGGEGGGHGGG	Y
1	Solyc06g061200.1.1	23877	303	630.753	1259.49	2	1259.49	0.0006	63.09	0.00064	G	GYGGGAGGGEGGGHGGG	Y
1	Solyc06g061200.1.1	23877	303	630.753	1259.49	2	1259.49	0.0006	67.05	0.00027	G	GYGGGAGGGEGGGHGGG	Y
1	Solyc06g061200.1.1	23877	303	630.754	1259.49	2	1259.49	0.0011	68.69	0.00018	G	GYGGGAGGGEGGGHGGG	Y
1	Solyc06g061200.1.1	23877	303	630.754	1259.49	2	1259.49	0.0013	87.95	2.1e-06	G	GYGGGAGGGEGGGHGGG	Y
1	Solyc06g061200.1.1	23877	303	630.754	1259.49	2	1259.49	0.0013	29.98	0.0038	A	GGYGGGAGGGEGGGHGG	G
1	Solyc06g061200.1.1	23877	303	630.771	1259.53	2	1259.53	-0.0006	42.24	0.0012	G	SGGGAGGGAGGAHGGAY	G
1	Solyc06g061200.1.1	23877	303	630.795	1259.57	2	1259.58	-0.0036	74.24	1.6e-05	L	TYDHVGVGGEVGA	Y
1	Solyc06g061200.1.1	23877	303	630.795	1259.58	2	1259.58	-0.0024	69.53	2e-05	L	TYDHVGVGGEVGA	Y
1	Solyc06g061200.1.1	23877	303	630.795	1259.58	2	1259.58	-0.002	64.71	8.2e-05	L	TYDHVGVGGEVGA	Y
1	Solyc06g061200.1.1	23877	303	630.795	1259.58	2	1259.58	-0.0018	66.98	4.8e-05	L	TYDHVGVGGEVGA	Y
1	Solyc06g061200.1.1	23877	303	630.796	1259.58	2	1259.58	-0.0016	51.76	0.00071	L	TYDHVGVGGEVGA	Y
1	Solyc06g061200.1.1	23877	303	630.796	1259.58	2	1259.58	-0.0016	69.38	8.8e-05	L	TYDHVGVGGEVGA	Y
1	Solyc06g061200.1.1	23877	303	630.796	1259.58	2	1259.58	-0.0013	44.69	0.0054	L	TYDHVGVGGEVGA	Y
1	Solyc06g061200.1.1	23877	303	630.796	1259.58	2	1259.58	-0.0013	49.91	0.00096	L	TYDHVGVGGEVGA	Y
1	Solyc06g061200.1.1	23877	303	630.796	1259.58	2	1259.58	-0.0011	50.17	0.0014	L	TYDHVGVGGEVGA	Y
1	Solyc06g061200.1.1	23877	303	630.796	1259.58	2	1259.58	-0.0011	73.22	1.3e-05	L	TYDHVGVGGEVGA	Y
1	Solyc06g061200.1.1	23877	303	630.796	1259.58	2	1259.58	-0.001	69.47	5.4e-05	L	TYDHVGVGGEVGA	Y
1	Solyc06g061200.1.1	23877	303	630.796	1259.58	2	1259.58	-0.0009	57.97	0.00035	L	TYDHVGVGGEVGA	Y
1	Solyc06g061200.1.1	23877	303	630.796	1259.58	2	1259.58	-0.0009	50.32	0.0014	L	TYDHVGVGGEVGA	Y
1	Solyc06g061200.1.1	23877	303	630.796	1259.58	2	1259.58	-0.0008	48.83	0.0021	L	TYDHVGVGGEVGA	Y
1	Solyc06g061200.1.1	23877	303	630.796	1259.58	2	1259.58	-0.0008	67.21	5.6e-05	L	TYDHVGVGGEVGA	Y
1	Solyc06g061200.1.1	23877	303	630.796	1259.58	2	1259.58	-0.0008	63.46	0.00018	L	TYDHVGVGGEVGA	Y
1	Solyc06g061200.1.1	23877	303	630.796	1259.58	2	1259.58	-0.0008	48.38	0.0044	L	TYDHVGVGGEVGA	Y
1	Solyc06g061200.1.1	23877	303	630.796	1259.58	2	1259.58	-0.0007	38.64	0.006	L	TYDHVGVGGEVGA	Y
1	Solyc06g061200.1.1	23877	303	630.796	1259.58	2	1259.58	-0.0007	31.82	0.0071	L	TYDHVGVGGEVGA	Y
1	Solyc06g061200.1.1	23877	303	630.796	1259.58	2	1259.58	-0.0007	63.62	0.00013	L	TYDHVGVGGEVGA	Y
1	Solyc06g061200.1.1	23877	303	630.796	1259.58	2	1259.58	-0.0007	62.1	0.00017	L	TYDHVGVGGEVGA	Y
1	Solyc06g061200.1.1	23877	303	630.796	1259.58	2	1259.58	-0.0007	68.4	3.2e-05	L	TYDHVGVGGEVGA	Y
1	Solyc06g061200.1.1	23877	303	630.796	1259.58	2	1259.58	-0.0007	54.02	0.00097	L	TYDHVGVGGEVGA	Y
1	Solyc06g061200.1.1	23877	303	630.796	1259.58	2	1259.58	-0.0005	47.38	0.0041	L	TYDHVGVGGEVGA	Y
1	Solyc06g061200.1.1	23877	303	630.796	1259.58	2	1259.58	-0.0005	69.98	2.6e-05	L	TYDHVGVGGEVGA	Y
1	Solyc06g061200.1.1	23877	303	630.796	1259.58	2	1259.58	-0.0004	44.89	0.0053	L	TYDHVGVGGEVGA	Y
1	Solyc06g061200.1.1	23877	303	630.796	1259.58	2	1259.58	-0.0004	56.18	0.00034	L	TYDHVGVGGEVGA	Y
1	Solyc06g061200.1.1	23877	303	630.796	1259.58	2	1259.58	-0.0003	44.98	0.0016	L	TYDHVGVGGEVGA	Y
1	Solyc06g061200.1.1	23877	303	630.796	1259.58	2	1259.58	-0.0003	51.21	0.0011	L	TYDHVGVGGEVGA	Y
1	Solyc06g061200.1.1	23877	303	630.796	1259.58	2	1259.58	-0.0003	72.1	3.7e-05	L	TYDHVGVGGEVGA	Y
1	Solyc06g061200.1.1	23877	303	630.796	1259.58	2	1259.58	-0.0003	43.02	0.0035	L	TYDHVGVGGEVGA	Y
1	Solyc06g061200.1.1	23877	303	630.796	1259.58	2	1259.58	-0.0003	71.49	2.4e-05	L	TYDHVGVGGEVGA	Y
1	Solyc06g061200.1.1	23877	303	630.796	1259.58	2	1259.58	-0.0003	73.29	2.2e-05	L	TYDHVGVGGEVGA	Y
1	Solyc06g061200.1.1	23877	303	630.796	1259.58	2	1259.58	-0.0003	53.93	0.0012	L	TYDHVGVGGEVGA	Y
1	Solyc06g061200.1.1	23877	303	630.796	1259.58	2	1259.58	-0.0002	54.45	0.00069	L	TYDHVGVGGEVGA	Y
1	Solyc06g061200.1.1	23877	303	630.796	1259.58	2	1259.58	-0.0002	69.91	1.7e-05	L	TYDHVGVGGEVGA	Y
1	Solyc06g061200.1.1	23877	303	630.796	1259.58	2	1259.58	-0.0002	63.34	0.00016	L	TYDHVGVGGEVGA	Y
1	Solyc06g061200.1.1	23877	303	630.796	1259.58	2	1259.58	-0.0002	62.06	0.00013	L	TYDHVGVGGEVGA	Y
1	Solyc06g061200.1.1	23877	303	630.796	1259.58	2	1259.58	-0.0002	55.9	0.00092	L	TYDHVGVGGEVGA	Y
1	Solyc06g061200.1.1	23877	303	630.796	1259.58	2	1259.58	-0.0002	65.55	7.9e-05	L	TYDHVGVGGEVGA	Y
1	Solyc06g061200.1.1	23877	303	630.796	1259.58	2	1259.58	-0.0002	45.43	0.0049	L	TYDHVGVGGEVGA	Y
1	Solyc06g061200.1.1	23877	303	630.796	1259.58	2	1259.58	0	46.52	0.0042	L	TYDHVGVGGEVGA	Y
1	Solyc06g061200.1.1	23877	303	630.796	1259.58	2	1259.58	0	45.32	0.0079	L	TYDHVGVGGEVGA	Y
1	Solyc06g061200.1.1	23877	303	630.796	1259.58	2	1259.58	0	51.68	0.00074	L	TYDHVGVGGEVGA	Y
1	Solyc06g061200.1.1	23877	303	630.796	1259.58	2	1259.58	0	71.56	2e-05	L	TYDHVGVGGEVGA	Y
1	Solyc06g061200.1.1	23877	303	630.796	1259.58	2	1259.58	0	73.27	2.8e-05	L	TYDHVGVGGEVGA	Y
1	Solyc06g061200.1.1	23877	303	630.796	1259.58	2	1259.58	0	69.71	4.3e-05	L	TYDHVGVGGEVGA	Y
1	Solyc06g061200.1.1	23877	303	630.796	1259.58	2	1259.58	0	69.39	5.3e-05	L	TYDHVGVGGEVGA	Y
1	Solyc06g061200.1.1	23877	303	630.796	1259.58	2	1259.58	0	74.29	9.9e-06	L	TYDHVGVGGEVGA	Y
1	Solyc06g061200.1.1	23877	303	630.796	1259.58	2	1259.58	0	61.4	0.00021	L	TYDHVGVGGEVGA	Y
1	Solyc06g061200.1.1	23877	303	630.796	1259.58	2	1259.58	0	64.91	5.3e-05	L	TYDHVGVGGEVGA	Y
1	Solyc06g061200.1.1	23877	303	630.796	1259.58	2	1259.58	0.0001	55.9	0.00077	L	TYDHVGVGGEVGA	Y
1	Solyc06g061200.1.1	23877	303	630.796	1259.58	2	1259.58	0.0001	52.43	0.0084	L	TYDHVGVGGEVGA	Y
1	Solyc06g061200.1.1	23877	303	630.796	1259.58	2	1259.58	0.0001	59.09	0.00047	L	TYDHVGVGGEVGA	Y
1	Solyc06g061200.1.1	23877	303	630.796	1259.58	2	1259.58	0.0001	44.74	0.0059	L	TYDHVGVGGEVGA	Y
1	Solyc06g061200.1.1	23877	303	630.796	1259.58	2	1259.58	0.0001	47.61	0.0036	L	TYDHVGVGGEVGA	Y
1	Solyc06g061200.1.1	23877	303	630.796	1259.58	2	1259.58	0.0001	56.38	0.00086	L	TYDHVGVGGEVGA	Y
1	Solyc06g061200.1.1	23877	303	630.796	1259.58	2	1259.58	0.0001	43.7	0.0067	L	TYDHVGVGGEVGA	Y
1	Solyc06g061200.1.1	23877	303	630.796	1259.58	2	1259.58	0.0001	67.88	5.1e-05	L	TYDHVGVGGEVGA	Y
1	Solyc06g061200.1.1	23877	303	630.796	1259.58	2	1259.58	0.0001	64.69	7.2e-05	L	TYDHVGVGGEVGA	Y
1	Solyc06g061200.1.1	23877	303	630.796	1259.58	2	1259.58	0.0001	55.04	0.00062	L	TYDHVGVGGEVGA	Y
1	Solyc06g061200.1.1	23877	303	630.797	1259.58	2	1259.58	0.0002	44.73	0.008	L	TYDHVGVGGEVGA	Y
1	Solyc06g061200.1.1	23877	303	630.797	1259.58	2	1259.58	0.0002	49.4	0.0014	L	TYDHVGVGGEVGA	Y
1	Solyc06g061200.1.1	23877	303	630.797	1259.58	2	1259.58	0.0002	49.03	0.0014	L	TYDHVGVGGEVGA	Y
1	Solyc06g061200.1.1	23877	303	630.797	1259.58	2	1259.58	0.0002	69.9	3.5e-05	L	TYDHVGVGGEVGA	Y
1	Solyc06g061200.1.1	23877	303	630.797	1259.58	2	1259.58	0.0002	63.36	9.6e-05	L	TYDHVGVGGEVGA	Y
1	Solyc06g061200.1.1	23877	303	630.797	1259.58	2	1259.58	0.0002	62.77	0.00018	L	TYDHVGVGGEVGA	Y
1	Solyc06g061200.1.1	23877	303	630.797	1259.58	2	1259.58	0.0002	62.83	0.00013	L	TYDHVGVGGEVGA	Y
1	Solyc06g061200.1.1	23877	303	630.797	1259.58	2	1259.58	0.0002	64.65	8.2e-05	L	TYDHVGVGGEVGA	Y
1	Solyc06g061200.1.1	23877	303	630.797	1259.58	2	1259.58	0.0002	61.16	0.00018	L	TYDHVGVGGEVGA	Y
1	Solyc06g061200.1.1	23877	303	630.797	1259.58	2	1259.58	0.0002	56.17	0.0007	L	TYDHVGVGGEVGA	Y
1	Solyc06g061200.1.1	23877	303	630.797	1259.58	2	1259.58	0.0002	56.55	0.00039	L	TYDHVGVGGEVGA	Y
1	Solyc06g061200.1.1	23877	303	630.797	1259.58	2	1259.58	0.0002	42.3	0.0097	L	TYDHVGVGGEVGA	Y
1	Solyc06g061200.1.1	23877	303	630.797	1259.58	2	1259.58	0.0002	55.91	0.0015	L	TYDHVGVGGEVGA	Y
1	Solyc06g061200.1.1	23877	303	630.797	1259.58	2	1259.58	0.0002	56.87	0.00043	L	TYDHVGVGGEVGA	Y
1	Solyc06g061200.1.1	23877	303	630.797	1259.58	2	1259.58	0.0003	45.91	0.0087	L	TYDHVGVGGEVGA	Y
1	Solyc06g061200.1.1	23877	303	630.797	1259.58	2	1259.58	0.0003	55.62	0.00081	L	TYDHVGVGGEVGA	Y
1	Solyc06g061200.1.1	23877	303	630.797	1259.58	2	1259.58	0.0003	66.98	5e-05	L	TYDHVGVGGEVGA	Y
1	Solyc06g061200.1.1	23877	303	630.797	1259.58	2	1259.58	0.0003	58.2	0.00018	L	TYDHVGVGGEVGA	Y
1	Solyc06g061200.1.1	23877	303	630.797	1259.58	2	1259.58	0.0003	52.88	0.00053	L	TYDHVGVGGEVGA	Y
1	Solyc06g061200.1.1	23877	303	630.797	1259.58	2	1259.58	0.0003	69.22	4e-05	L	TYDHVGVGGEVGA	Y
1	Solyc06g061200.1.1	23877	303	630.797	1259.58	2	1259.58	0.0003	41.45	0.0069	L	TYDHVGVGGEVGA	Y
1	Solyc06g061200.1.1	23877	303	630.797	1259.58	2	1259.58	0.0003	63.85	0.00011	L	TYDHVGVGGEVGA	Y
1	Solyc06g061200.1.1	23877	303	630.797	1259.58	2	1259.58	0.0003	63.84	0.00014	L	TYDHVGVGGEVGA	Y
1	Solyc06g061200.1.1	23877	303	630.797	1259.58	2	1259.58	0.0003	55.43	0.00086	L	TYDHVGVGGEVGA	Y
1	Solyc06g061200.1.1	23877	303	630.797	1259.58	2	1259.58	0.0003	58.04	0.00044	L	TYDHVGVGGEVGA	Y
1	Solyc06g061200.1.1	23877	303	630.797	1259.58	2	1259.58	0.0003	74.49	9.7e-06	L	TYDHVGVGGEVGA	Y
1	Solyc06g061200.1.1	23877	303	630.797	1259.58	2	1259.58	0.0003	55.27	0.00043	L	TYDHVGVGGEVGA	Y
1	Solyc06g061200.1.1	23877	303	630.797	1259.58	2	1259.58	0.0003	61.57	0.00014	L	TYDHVGVGGEVGA	Y
1	Solyc06g061200.1.1	23877	303	630.797	1259.58	2	1259.58	0.0003	53.84	0.0072	L	TYDHVGVGGEVGA	Y
1	Solyc06g061200.1.1	23877	303	630.797	1259.58	2	1259.58	0.0003	66.16	0.00011	L	TYDHVGVGGEVGA	Y
1	Solyc06g061200.1.1	23877	303	630.797	1259.58	2	1259.58	0.0004	59.1	0.00025	L	TYDHVGVGGEVGA	Y
1	Solyc06g061200.1.1	23877	303	630.797	1259.58	2	1259.58	0.0004	53.29	0.0012	L	TYDHVGVGGEVGA	Y
1	Solyc06g061200.1.1	23877	303	630.797	1259.58	2	1259.58	0.0004	51.72	0.0011	L	TYDHVGVGGEVGA	Y
1	Solyc06g061200.1.1	23877	303	630.797	1259.58	2	1259.58	0.0004	58.87	0.00041	L	TYDHVGVGGEVGA	Y
1	Solyc06g061200.1.1	23877	303	630.797	1259.58	2	1259.58	0.0004	52.71	0.00089	L	TYDHVGVGGEVGA	Y
1	Solyc06g061200.1.1	23877	303	630.797	1259.58	2	1259.58	0.0004	51.03	0.0012	L	TYDHVGVGGEVGA	Y
1	Solyc06g061200.1.1	23877	303	630.797	1259.58	2	1259.58	0.0004	49.46	0.0012	L	TYDHVGVGGEVGA	Y
1	Solyc06g061200.1.1	23877	303	630.797	1259.58	2	1259.58	0.0004	66.14	3.8e-05	L	TYDHVGVGGEVGA	Y
1	Solyc06g061200.1.1	23877	303	630.797	1259.58	2	1259.58	0.0004	50.71	0.0011	L	TYDHVGVGGEVGA	Y
1	Solyc06g061200.1.1	23877	303	630.797	1259.58	2	1259.58	0.0004	68.18	7.4e-05	L	TYDHVGVGGEVGA	Y
1	Solyc06g061200.1.1	23877	303	630.797	1259.58	2	1259.58	0.0004	66.88	9.8e-05	L	TYDHVGVGGEVGA	Y
1	Solyc06g061200.1.1	23877	303	630.797	1259.58	2	1259.58	0.0004	64.56	0.0001	L	TYDHVGVGGEVGA	Y
1	Solyc06g061200.1.1	23877	303	630.797	1259.58	2	1259.58	0.0004	62.24	0.00024	L	TYDHVGVGGEVGA	Y
1	Solyc06g061200.1.1	23877	303	630.797	1259.58	2	1259.58	0.0004	81.13	4.1e-06	L	TYDHVGVGGEVGA	Y
1	Solyc06g061200.1.1	23877	303	630.797	1259.58	2	1259.58	0.0004	64.59	8.2e-05	L	TYDHVGVGGEVGA	Y
1	Solyc06g061200.1.1	23877	303	630.797	1259.58	2	1259.58	0.0004	41.88	0.0067	L	TYDHVGVGGEVGA	Y
1	Solyc06g061200.1.1	23877	303	630.797	1259.58	2	1259.58	0.0004	54.27	0.00084	L	TYDHVGVGGEVGA	Y
1	Solyc06g061200.1.1	23877	303	630.797	1259.58	2	1259.58	0.0004	58.59	0.00063	L	TYDHVGVGGEVGA	Y
1	Solyc06g061200.1.1	23877	303	630.797	1259.58	2	1259.58	0.0004	68.79	6.7e-05	L	TYDHVGVGGEVGA	Y
1	Solyc06g061200.1.1	23877	303	630.797	1259.58	2	1259.58	0.0004	52.56	0.00072	L	TYDHVGVGGEVGA	Y
1	Solyc06g061200.1.1	23877	303	630.797	1259.58	2	1259.58	0.0006	54.33	0.00084	L	TYDHVGVGGEVGA	Y
1	Solyc06g061200.1.1	23877	303	630.797	1259.58	2	1259.58	0.0006	55.32	0.00085	L	TYDHVGVGGEVGA	Y
1	Solyc06g061200.1.1	23877	303	630.797	1259.58	2	1259.58	0.0006	58.09	0.00075	L	TYDHVGVGGEVGA	Y
1	Solyc06g061200.1.1	23877	303	630.797	1259.58	2	1259.58	0.0006	44.91	0.0079	L	TYDHVGVGGEVGA	Y
1	Solyc06g061200.1.1	23877	303	630.797	1259.58	2	1259.58	0.0006	69.98	4.9e-05	L	TYDHVGVGGEVGA	Y
1	Solyc06g061200.1.1	23877	303	630.797	1259.58	2	1259.58	0.0006	55.9	0.00055	L	TYDHVGVGGEVGA	Y
1	Solyc06g061200.1.1	23877	303	630.797	1259.58	2	1259.58	0.0006	62.87	0.0002	L	TYDHVGVGGEVGA	Y
1	Solyc06g061200.1.1	23877	303	630.797	1259.58	2	1259.58	0.0006	63.96	0.00014	L	TYDHVGVGGEVGA	Y
1	Solyc06g061200.1.1	23877	303	630.797	1259.58	2	1259.58	0.0006	52.5	0.0013	L	TYDHVGVGGEVGA	Y
1	Solyc06g061200.1.1	23877	303	630.797	1259.58	2	1259.58	0.0006	62.98	0.00011	L	TYDHVGVGGEVGA	Y
1	Solyc06g061200.1.1	23877	303	630.797	1259.58	2	1259.58	0.0006	58.64	0.00045	L	TYDHVGVGGEVGA	Y
1	Solyc06g061200.1.1	23877	303	630.797	1259.58	2	1259.58	0.0007	50.6	0.0064	L	TYDHVGVGGEVGA	Y
1	Solyc06g061200.1.1	23877	303	630.797	1259.58	2	1259.58	0.0007	45.47	0.0032	L	TYDHVGVGGEVGA	Y
1	Solyc06g061200.1.1	23877	303	630.797	1259.58	2	1259.58	0.0007	50.43	0.0011	L	TYDHVGVGGEVGA	Y
1	Solyc06g061200.1.1	23877	303	630.797	1259.58	2	1259.58	0.0007	51.53	0.00094	L	TYDHVGVGGEVGA	Y
1	Solyc06g061200.1.1	23877	303	630.797	1259.58	2	1259.58	0.0007	57.05	0.00038	L	TYDHVGVGGEVGA	Y
1	Solyc06g061200.1.1	23877	303	630.797	1259.58	2	1259.58	0.0007	51.41	0.0013	L	TYDHVGVGGEVGA	Y
1	Solyc06g061200.1.1	23877	303	630.797	1259.58	2	1259.58	0.0007	46.25	0.00095	L	TYDHVGVGGEVGA	Y
1	Solyc06g061200.1.1	23877	303	630.797	1259.58	2	1259.58	0.0007	71.92	3e-05	L	TYDHVGVGGEVGA	Y
1	Solyc06g061200.1.1	23877	303	630.797	1259.58	2	1259.58	0.0007	70.17	2.5e-05	L	TYDHVGVGGEVGA	Y
1	Solyc06g061200.1.1	23877	303	630.797	1259.58	2	1259.58	0.0007	66.58	5.9e-05	L	TYDHVGVGGEVGA	Y
1	Solyc06g061200.1.1	23877	303	630.797	1259.58	2	1259.58	0.0007	67.37	6.6e-05	L	TYDHVGVGGEVGA	Y
1	Solyc06g061200.1.1	23877	303	630.797	1259.58	2	1259.58	0.0007	64.64	8e-05	L	TYDHVGVGGEVGA	Y
1	Solyc06g061200.1.1	23877	303	630.797	1259.58	2	1259.58	0.0007	54.4	0.0011	L	TYDHVGVGGEVGA	Y
1	Solyc06g061200.1.1	23877	303	630.797	1259.58	2	1259.58	0.0007	55.99	0.00071	L	TYDHVGVGGEVGA	Y
1	Solyc06g061200.1.1	23877	303	630.797	1259.58	2	1259.58	0.0007	51.63	0.0018	L	TYDHVGVGGEVGA	Y
1	Solyc06g061200.1.1	23877	303	630.797	1259.58	2	1259.58	0.0007	58.05	0.00059	L	TYDHVGVGGEVGA	Y
1	Solyc06g061200.1.1	23877	303	630.797	1259.58	2	1259.58	0.0007	59.75	0.00025	L	TYDHVGVGGEVGA	Y
1	Solyc06g061200.1.1	23877	303	630.797	1259.58	2	1259.58	0.0007	58.54	0.00019	L	TYDHVGVGGEVGA	Y
1	Solyc06g061200.1.1	23877	303	630.797	1259.58	2	1259.58	0.0007	51.87	0.0019	L	TYDHVGVGGEVGA	Y
1	Solyc06g061200.1.1	23877	303	630.797	1259.58	2	1259.58	0.0007	57.53	0.00039	L	TYDHVGVGGEVGA	Y
1	Solyc06g061200.1.1	23877	303	630.797	1259.58	2	1259.58	0.0008	51.59	0.0023	L	TYDHVGVGGEVGA	Y
1	Solyc06g061200.1.1	23877	303	630.797	1259.58	2	1259.58	0.0008	64	0.00022	L	TYDHVGVGGEVGA	Y
1	Solyc06g061200.1.1	23877	303	630.797	1259.58	2	1259.58	0.0008	48.08	0.0056	L	TYDHVGVGGEVGA	Y
1	Solyc06g061200.1.1	23877	303	630.797	1259.58	2	1259.58	0.0008	45.1	0.007	L	TYDHVGVGGEVGA	Y
1	Solyc06g061200.1.1	23877	303	630.797	1259.58	2	1259.58	0.0008	37.35	0.0081	L	TYDHVGVGGEVGA	Y
1	Solyc06g061200.1.1	23877	303	630.797	1259.58	2	1259.58	0.0008	65.59	9.3e-05	L	TYDHVGVGGEVGA	Y
1	Solyc06g061200.1.1	23877	303	630.797	1259.58	2	1259.58	0.0008	58.2	0.00046	L	TYDHVGVGGEVGA	Y
1	Solyc06g061200.1.1	23877	303	630.797	1259.58	2	1259.58	0.0008	66.65	4.8e-05	L	TYDHVGVGGEVGA	Y
1	Solyc06g061200.1.1	23877	303	630.797	1259.58	2	1259.58	0.0008	68.69	5e-05	L	TYDHVGVGGEVGA	Y
1	Solyc06g061200.1.1	23877	303	630.797	1259.58	2	1259.58	0.0008	71.37	1.9e-05	L	TYDHVGVGGEVGA	Y
1	Solyc06g061200.1.1	23877	303	630.797	1259.58	2	1259.58	0.0008	67.35	4.6e-05	L	TYDHVGVGGEVGA	Y
1	Solyc06g061200.1.1	23877	303	630.797	1259.58	2	1259.58	0.0008	65.51	5.5e-05	L	TYDHVGVGGEVGA	Y
1	Solyc06g061200.1.1	23877	303	630.797	1259.58	2	1259.58	0.0008	51.16	0.00082	L	TYDHVGVGGEVGA	Y
1	Solyc06g061200.1.1	23877	303	630.797	1259.58	2	1259.58	0.0008	63.4	0.00011	L	TYDHVGVGGEVGA	Y
1	Solyc06g061200.1.1	23877	303	630.797	1259.58	2	1259.58	0.0008	55.45	0.00041	L	TYDHVGVGGEVGA	Y
1	Solyc06g061200.1.1	23877	303	630.797	1259.58	2	1259.58	0.0008	59.57	0.0003	L	TYDHVGVGGEVGA	Y
1	Solyc06g061200.1.1	23877	303	630.797	1259.58	2	1259.58	0.0009	57.39	0.00098	L	TYDHVGVGGEVGA	Y
1	Solyc06g061200.1.1	23877	303	630.797	1259.58	2	1259.58	0.0009	58.47	0.00098	L	TYDHVGVGGEVGA	Y
1	Solyc06g061200.1.1	23877	303	630.797	1259.58	2	1259.58	0.0009	77.27	7.6e-06	L	TYDHVGVGGEVGA	Y
1	Solyc06g061200.1.1	23877	303	630.797	1259.58	2	1259.58	0.0009	52.9	0.0019	L	TYDHVGVGGEVGA	Y
1	Solyc06g061200.1.1	23877	303	630.797	1259.58	2	1259.58	0.0009	46.56	0.0022	L	TYDHVGVGGEVGA	Y
1	Solyc06g061200.1.1	23877	303	630.797	1259.58	2	1259.58	0.0009	55.71	0.00074	L	TYDHVGVGGEVGA	Y
1	Solyc06g061200.1.1	23877	303	630.797	1259.58	2	1259.58	0.0009	51.95	0.00068	L	TYDHVGVGGEVGA	Y
1	Solyc06g061200.1.1	23877	303	630.797	1259.58	2	1259.58	0.0009	55.51	0.00023	L	TYDHVGVGGEVGA	Y
1	Solyc06g061200.1.1	23877	303	630.797	1259.58	2	1259.58	0.0009	44.07	0.0033	L	TYDHVGVGGEVGA	Y
1	Solyc06g061200.1.1	23877	303	630.797	1259.58	2	1259.58	0.0009	45.12	0.0035	L	TYDHVGVGGEVGA	Y
1	Solyc06g061200.1.1	23877	303	630.797	1259.58	2	1259.58	0.0009	52.42	0.001	L	TYDHVGVGGEVGA	Y
1	Solyc06g061200.1.1	23877	303	630.797	1259.58	2	1259.58	0.0009	63.54	0.00016	L	TYDHVGVGGEVGA	Y
1	Solyc06g061200.1.1	23877	303	630.797	1259.58	2	1259.58	0.0009	57.06	0.00065	L	TYDHVGVGGEVGA	Y
1	Solyc06g061200.1.1	23877	303	630.797	1259.58	2	1259.58	0.0009	57.57	0.00038	L	TYDHVGVGGEVGA	Y
1	Solyc06g061200.1.1	23877	303	630.797	1259.58	2	1259.58	0.0009	60.21	0.00042	L	TYDHVGVGGEVGA	Y
1	Solyc06g061200.1.1	23877	303	630.797	1259.58	2	1259.58	0.0009	75.42	1e-05	L	TYDHVGVGGEVGA	Y
1	Solyc06g061200.1.1	23877	303	630.797	1259.58	2	1259.58	0.0009	67.4	6.5e-05	L	TYDHVGVGGEVGA	Y
1	Solyc06g061200.1.1	23877	303	630.797	1259.58	2	1259.58	0.0009	53.09	0.00086	L	TYDHVGVGGEVGA	Y
1	Solyc06g061200.1.1	23877	303	630.797	1259.58	2	1259.58	0.0009	53.23	0.0015	L	TYDHVGVGGEVGA	Y
1	Solyc06g061200.1.1	23877	303	630.797	1259.58	2	1259.58	0.0009	49.32	0.0032	L	TYDHVGVGGEVGA	Y
1	Solyc06g061200.1.1	23877	303	630.797	1259.58	2	1259.58	0.0009	52.75	0.00088	L	TYDHVGVGGEVGA	Y
1	Solyc06g061200.1.1	23877	303	630.797	1259.58	2	1259.58	0.0009	55.04	0.00077	L	TYDHVGVGGEVGA	Y
1	Solyc06g061200.1.1	23877	303	630.797	1259.58	2	1259.58	0.0011	44.72	0.0087	L	TYDHVGVGGEVGA	Y
1	Solyc06g061200.1.1	23877	303	630.797	1259.58	2	1259.58	0.0011	68.03	6.6e-05	L	TYDHVGVGGEVGA	Y
1	Solyc06g061200.1.1	23877	303	630.797	1259.58	2	1259.58	0.0011	64.06	0.00016	L	TYDHVGVGGEVGA	Y
1	Solyc06g061200.1.1	23877	303	630.797	1259.58	2	1259.58	0.0011	70.49	2.2e-05	L	TYDHVGVGGEVGA	Y
1	Solyc06g061200.1.1	23877	303	630.797	1259.58	2	1259.58	0.0011	47.33	0.0017	L	TYDHVGVGGEVGA	Y
1	Solyc06g061200.1.1	23877	303	630.797	1259.58	2	1259.58	0.0011	49.61	0.0011	L	TYDHVGVGGEVGA	Y
1	Solyc06g061200.1.1	23877	303	630.797	1259.58	2	1259.58	0.0011	68.4	5.1e-05	L	TYDHVGVGGEVGA	Y
1	Solyc06g061200.1.1	23877	303	630.797	1259.58	2	1259.58	0.0011	64.64	0.0001	L	TYDHVGVGGEVGA	Y
1	Solyc06g061200.1.1	23877	303	630.797	1259.58	2	1259.58	0.0011	64.01	7.8e-05	L	TYDHVGVGGEVGA	Y
1	Solyc06g061200.1.1	23877	303	630.797	1259.58	2	1259.58	0.0011	57.41	0.00033	L	TYDHVGVGGEVGA	Y
1	Solyc06g061200.1.1	23877	303	630.797	1259.58	2	1259.58	0.0011	56.16	0.00067	L	TYDHVGVGGEVGA	Y
1	Solyc06g061200.1.1	23877	303	630.797	1259.58	2	1259.58	0.0011	53.2	0.00081	L	TYDHVGVGGEVGA	Y
1	Solyc06g061200.1.1	23877	303	630.797	1259.58	2	1259.58	0.0011	50.08	0.0027	L	TYDHVGVGGEVGA	Y
1	Solyc06g061200.1.1	23877	303	630.797	1259.58	2	1259.58	0.0011	51.78	0.0013	L	TYDHVGVGGEVGA	Y
1	Solyc06g061200.1.1	23877	303	630.797	1259.58	2	1259.58	0.0011	53.37	0.00089	L	TYDHVGVGGEVGA	Y
1	Solyc06g061200.1.1	23877	303	630.797	1259.58	2	1259.58	0.0012	54.95	0.00061	L	TYDHVGVGGEVGA	Y
1	Solyc06g061200.1.1	23877	303	630.797	1259.58	2	1259.58	0.0012	55.11	0.00083	L	TYDHVGVGGEVGA	Y
1	Solyc06g061200.1.1	23877	303	630.797	1259.58	2	1259.58	0.0012	69.94	3e-05	L	TYDHVGVGGEVGA	Y
1	Solyc06g061200.1.1	23877	303	630.797	1259.58	2	1259.58	0.0012	48.54	0.0025	L	TYDHVGVGGEVGA	Y
1	Solyc06g061200.1.1	23877	303	630.797	1259.58	2	1259.58	0.0012	63.25	8.9e-05	L	TYDHVGVGGEVGA	Y
1	Solyc06g061200.1.1	23877	303	630.797	1259.58	2	1259.58	0.0012	51.9	0.00076	L	TYDHVGVGGEVGA	Y
1	Solyc06g061200.1.1	23877	303	630.797	1259.58	2	1259.58	0.0012	64.63	0.00012	L	TYDHVGVGGEVGA	Y
1	Solyc06g061200.1.1	23877	303	630.797	1259.58	2	1259.58	0.0012	53.71	0.0012	L	TYDHVGVGGEVGA	Y
1	Solyc06g061200.1.1	23877	303	630.797	1259.58	2	1259.58	0.0012	62.22	0.00041	L	TYDHVGVGGEVGA	Y
1	Solyc06g061200.1.1	23877	303	630.797	1259.58	2	1259.58	0.0012	62.71	0.00021	L	TYDHVGVGGEVGA	Y
1	Solyc06g061200.1.1	23877	303	630.797	1259.58	2	1259.58	0.0012	54.7	0.00076	L	TYDHVGVGGEVGA	Y
1	Solyc06g061200.1.1	23877	303	630.797	1259.58	2	1259.58	0.0012	57.98	0.00036	L	TYDHVGVGGEVGA	Y
1	Solyc06g061200.1.1	23877	303	630.797	1259.58	2	1259.58	0.0013	38.2	0.0085	L	TYDHVGVGGEVGA	Y
1	Solyc06g061200.1.1	23877	303	630.797	1259.58	2	1259.58	0.0013	47.62	0.0027	L	TYDHVGVGGEVGA	Y
1	Solyc06g061200.1.1	23877	303	630.797	1259.58	2	1259.58	0.0013	43.24	0.0053	L	TYDHVGVGGEVGA	Y
1	Solyc06g061200.1.1	23877	303	630.797	1259.58	2	1259.58	0.0013	53.51	0.0013	L	TYDHVGVGGEVGA	Y
1	Solyc06g061200.1.1	23877	303	630.797	1259.58	2	1259.58	0.0013	53.86	0.0028	L	TYDHVGVGGEVGA	Y
1	Solyc06g061200.1.1	23877	303	630.797	1259.58	2	1259.58	0.0013	66.78	4.6e-05	L	TYDHVGVGGEVGA	Y
1	Solyc06g061200.1.1	23877	303	630.797	1259.58	2	1259.58	0.0013	49.46	0.0013	L	TYDHVGVGGEVGA	Y
1	Solyc06g061200.1.1	23877	303	630.797	1259.58	2	1259.58	0.0013	60.96	9e-05	L	TYDHVGVGGEVGA	Y
1	Solyc06g061200.1.1	23877	303	630.797	1259.58	2	1259.58	0.0013	69.55	3e-05	L	TYDHVGVGGEVGA	Y
1	Solyc06g061200.1.1	23877	303	630.797	1259.58	2	1259.58	0.0013	64.19	0.00012	L	TYDHVGVGGEVGA	Y
1	Solyc06g061200.1.1	23877	303	630.797	1259.58	2	1259.58	0.0013	61.83	0.0001	L	TYDHVGVGGEVGA	Y
1	Solyc06g061200.1.1	23877	303	630.797	1259.58	2	1259.58	0.0013	64.69	8.1e-05	L	TYDHVGVGGEVGA	Y
1	Solyc06g061200.1.1	23877	303	630.797	1259.58	2	1259.58	0.0013	76.16	1.1e-05	L	TYDHVGVGGEVGA	Y
1	Solyc06g061200.1.1	23877	303	630.797	1259.58	2	1259.58	0.0013	70.99	3.5e-05	L	TYDHVGVGGEVGA	Y
1	Solyc06g061200.1.1	23877	303	630.797	1259.58	2	1259.58	0.0013	67.03	4.9e-05	L	TYDHVGVGGEVGA	Y
1	Solyc06g061200.1.1	23877	303	630.797	1259.58	2	1259.58	0.0013	51.81	0.0012	L	TYDHVGVGGEVGA	Y
1	Solyc06g061200.1.1	23877	303	630.797	1259.58	2	1259.58	0.0013	62.17	0.00013	L	TYDHVGVGGEVGA	Y
1	Solyc06g061200.1.1	23877	303	630.797	1259.58	2	1259.58	0.0013	61.35	0.00015	L	TYDHVGVGGEVGA	Y
1	Solyc06g061200.1.1	23877	303	630.797	1259.58	2	1259.58	0.0013	53.54	0.0015	L	TYDHVGVGGEVGA	Y
1	Solyc06g061200.1.1	23877	303	630.797	1259.58	2	1259.58	0.0014	54.27	0.0015	L	TYDHVGVGGEVGA	Y
1	Solyc06g061200.1.1	23877	303	630.797	1259.58	2	1259.58	0.0014	52.48	0.0038	L	TYDHVGVGGEVGA	Y
1	Solyc06g061200.1.1	23877	303	630.797	1259.58	2	1259.58	0.0014	58.94	9.8e-05	L	TYDHVGVGGEVGA	Y
1	Solyc06g061200.1.1	23877	303	630.797	1259.58	2	1259.58	0.0014	63.55	0.00014	L	TYDHVGVGGEVGA	Y
1	Solyc06g061200.1.1	23877	303	630.797	1259.58	2	1259.58	0.0014	53.05	0.0017	L	TYDHVGVGGEVGA	Y
1	Solyc06g061200.1.1	23877	303	630.797	1259.58	2	1259.58	0.0014	73.28	2.8e-05	L	TYDHVGVGGEVGA	Y
1	Solyc06g061200.1.1	23877	303	630.797	1259.58	2	1259.58	0.0014	49.23	0.0038	L	TYDHVGVGGEVGA	Y
1	Solyc06g061200.1.1	23877	303	630.797	1259.58	2	1259.58	0.0014	64.89	5.5e-05	L	TYDHVGVGGEVGA	Y
1	Solyc06g061200.1.1	23877	303	630.797	1259.58	2	1259.58	0.0014	55.62	0.00072	L	TYDHVGVGGEVGA	Y
1	Solyc06g061200.1.1	23877	303	630.797	1259.58	2	1259.58	0.0014	51.92	0.00066	L	TYDHVGVGGEVGA	Y
1	Solyc06g061200.1.1	23877	303	630.797	1259.58	2	1259.58	0.0014	49.39	0.0032	L	TYDHVGVGGEVGA	Y
1	Solyc06g061200.1.1	23877	303	630.797	1259.58	2	1259.58	0.0014	65.31	7.8e-05	L	TYDHVGVGGEVGA	Y
1	Solyc06g061200.1.1	23877	303	630.797	1259.58	2	1259.58	0.0014	45.6	0.0035	L	TYDHVGVGGEVGA	Y
1	Solyc06g061200.1.1	23877	303	630.797	1259.58	2	1259.58	0.0014	63.3	0.00012	L	TYDHVGVGGEVGA	Y
1	Solyc06g061200.1.1	23877	303	630.797	1259.58	2	1259.58	0.0014	67.74	4.1e-05	L	TYDHVGVGGEVGA	Y
1	Solyc06g061200.1.1	23877	303	630.797	1259.58	2	1259.58	0.0014	53.81	0.0012	L	TYDHVGVGGEVGA	Y
1	Solyc06g061200.1.1	23877	303	630.797	1259.58	2	1259.58	0.0014	58.69	0.0002	L	TYDHVGVGGEVGA	Y
1	Solyc06g061200.1.1	23877	303	630.797	1259.58	2	1259.58	0.0014	56.09	0.0006	L	TYDHVGVGGEVGA	Y
1	Solyc06g061200.1.1	23877	303	630.797	1259.58	2	1259.58	0.0014	58.18	0.00038	L	TYDHVGVGGEVGA	Y
1	Solyc06g061200.1.1	23877	303	630.797	1259.58	2	1259.58	0.0014	73.8	1.8e-05	L	TYDHVGVGGEVGA	Y
1	Solyc06g061200.1.1	23877	303	630.797	1259.58	2	1259.58	0.0014	60.33	0.00021	L	TYDHVGVGGEVGA	Y
1	Solyc06g061200.1.1	23877	303	630.797	1259.58	2	1259.58	0.0014	62.08	0.00014	L	TYDHVGVGGEVGA	Y
1	Solyc06g061200.1.1	23877	303	630.797	1259.58	2	1259.58	0.0014	57.8	0.00036	L	TYDHVGVGGEVGA	Y
1	Solyc06g061200.1.1	23877	303	630.797	1259.58	2	1259.58	0.0014	53.87	0.0012	L	TYDHVGVGGEVGA	Y
1	Solyc06g061200.1.1	23877	303	630.797	1259.58	2	1259.58	0.0015	45.54	0.005	L	TYDHVGVGGEVGA	Y
1	Solyc06g061200.1.1	23877	303	630.797	1259.58	2	1259.58	0.0015	50.75	0.001	L	TYDHVGVGGEVGA	Y
1	Solyc06g061200.1.1	23877	303	630.797	1259.58	2	1259.58	0.0015	64.55	0.0002	L	TYDHVGVGGEVGA	Y
1	Solyc06g061200.1.1	23877	303	630.797	1259.58	2	1259.58	0.0015	64.72	8.3e-05	L	TYDHVGVGGEVGA	Y
1	Solyc06g061200.1.1	23877	303	630.797	1259.58	2	1259.58	0.0015	45.46	0.0079	L	TYDHVGVGGEVGA	Y
1	Solyc06g061200.1.1	23877	303	630.797	1259.58	2	1259.58	0.0015	58.73	0.00044	L	TYDHVGVGGEVGA	Y
1	Solyc06g061200.1.1	23877	303	630.797	1259.58	2	1259.58	0.0015	53.11	0.0018	L	TYDHVGVGGEVGA	Y
1	Solyc06g061200.1.1	23877	303	630.797	1259.58	2	1259.58	0.0017	60.74	0.00034	L	TYDHVGVGGEVGA	Y
1	Solyc06g061200.1.1	23877	303	630.797	1259.58	2	1259.58	0.0017	48.65	0.0027	L	TYDHVGVGGEVGA	Y
1	Solyc06g061200.1.1	23877	303	630.797	1259.58	2	1259.58	0.0017	48.87	0.0023	L	TYDHVGVGGEVGA	Y
1	Solyc06g061200.1.1	23877	303	630.797	1259.58	2	1259.58	0.0017	44.91	0.0054	L	TYDHVGVGGEVGA	Y
1	Solyc06g061200.1.1	23877	303	630.797	1259.58	2	1259.58	0.0017	63.49	8.7e-05	L	TYDHVGVGGEVGA	Y
1	Solyc06g061200.1.1	23877	303	630.797	1259.58	2	1259.58	0.0017	69.15	4.5e-05	L	TYDHVGVGGEVGA	Y
1	Solyc06g061200.1.1	23877	303	630.797	1259.58	2	1259.58	0.0017	65.36	5.6e-05	L	TYDHVGVGGEVGA	Y
1	Solyc06g061200.1.1	23877	303	630.797	1259.58	2	1259.58	0.0017	67.99	4e-05	L	TYDHVGVGGEVGA	Y
1	Solyc06g061200.1.1	23877	303	630.797	1259.58	2	1259.58	0.0017	66.94	4.9e-05	L	TYDHVGVGGEVGA	Y
1	Solyc06g061200.1.1	23877	303	630.797	1259.58	2	1259.58	0.0017	51.1	0.0016	L	TYDHVGVGGEVGA	Y
1	Solyc06g061200.1.1	23877	303	630.797	1259.58	2	1259.58	0.0018	55.21	0.00081	L	TYDHVGVGGEVGA	Y
1	Solyc06g061200.1.1	23877	303	630.797	1259.58	2	1259.58	0.0018	44.65	0.0057	L	TYDHVGVGGEVGA	Y
1	Solyc06g061200.1.1	23877	303	630.797	1259.58	2	1259.58	0.0018	44.58	0.0056	L	TYDHVGVGGEVGA	Y
1	Solyc06g061200.1.1	23877	303	630.797	1259.58	2	1259.58	0.0018	49.53	0.0012	L	TYDHVGVGGEVGA	Y
1	Solyc06g061200.1.1	23877	303	630.797	1259.58	2	1259.58	0.0018	67.05	5e-05	L	TYDHVGVGGEVGA	Y
1	Solyc06g061200.1.1	23877	303	630.797	1259.58	2	1259.58	0.0018	56.08	0.0042	L	TYDHVGVGGEVGA	Y
1	Solyc06g061200.1.1	23877	303	630.797	1259.58	2	1259.58	0.0018	60.81	0.0002	L	TYDHVGVGGEVGA	Y
1	Solyc06g061200.1.1	23877	303	630.797	1259.58	2	1259.58	0.0018	53.57	0.0013	L	TYDHVGVGGEVGA	Y
1	Solyc06g061200.1.1	23877	303	630.797	1259.58	2	1259.58	0.0018	51.65	0.0019	L	TYDHVGVGGEVGA	Y
1	Solyc06g061200.1.1	23877	303	630.797	1259.58	2	1259.58	0.0019	47.96	0.0026	L	TYDHVGVGGEVGA	Y
1	Solyc06g061200.1.1	23877	303	630.797	1259.58	2	1259.58	0.0019	50.11	0.0002	L	TYDHVGVGGEVGA	Y
1	Solyc06g061200.1.1	23877	303	630.797	1259.58	2	1259.58	0.0019	56.06	0.0011	L	TYDHVGVGGEVGA	Y
1	Solyc06g061200.1.1	23877	303	630.797	1259.58	2	1259.58	0.0019	43.69	0.0037	L	TYDHVGVGGEVGA	Y
1	Solyc06g061200.1.1	23877	303	630.797	1259.58	2	1259.58	0.0019	53.77	0.00052	L	TYDHVGVGGEVGA	Y
1	Solyc06g061200.1.1	23877	303	630.797	1259.58	2	1259.58	0.0019	65.55	5.5e-05	L	TYDHVGVGGEVGA	Y
1	Solyc06g061200.1.1	23877	303	630.797	1259.58	2	1259.58	0.0019	50.35	0.001	L	TYDHVGVGGEVGA	Y
1	Solyc06g061200.1.1	23877	303	630.797	1259.58	2	1259.58	0.0019	59.64	0.00031	L	TYDHVGVGGEVGA	Y
1	Solyc06g061200.1.1	23877	303	630.797	1259.58	2	1259.58	0.0019	51.61	0.0014	L	TYDHVGVGGEVGA	Y
1	Solyc06g061200.1.1	23877	303	630.797	1259.58	2	1259.58	0.0019	54.56	0.0012	L	TYDHVGVGGEVGA	Y
1	Solyc06g061200.1.1	23877	303	630.797	1259.58	2	1259.58	0.002	46.25	0.0035	L	TYDHVGVGGEVGA	Y
1	Solyc06g061200.1.1	23877	303	630.797	1259.58	2	1259.58	0.002	66.63	5e-05	L	TYDHVGVGGEVGA	Y
1	Solyc06g061200.1.1	23877	303	630.797	1259.58	2	1259.58	0.002	67.71	7e-05	L	TYDHVGVGGEVGA	Y
1	Solyc06g061200.1.1	23877	303	630.797	1259.58	2	1259.58	0.002	57.49	0.00056	L	TYDHVGVGGEVGA	Y
1	Solyc06g061200.1.1	23877	303	630.797	1259.58	2	1259.58	0.002	56.4	0.00073	L	TYDHVGVGGEVGA	Y
1	Solyc06g061200.1.1	23877	303	630.797	1259.58	2	1259.58	0.002	49.29	0.0038	L	TYDHVGVGGEVGA	Y
1	Solyc06g061200.1.1	23877	303	630.797	1259.58	2	1259.58	0.002	55.66	0.00084	L	TYDHVGVGGEVGA	Y
1	Solyc06g061200.1.1	23877	303	630.798	1259.58	2	1259.58	0.0022	54.33	0.00061	L	TYDHVGVGGEVGA	Y
1	Solyc06g061200.1.1	23877	303	630.798	1259.58	2	1259.58	0.0024	49.39	0.0038	L	TYDHVGVGGEVGA	Y
1	Solyc06g061200.1.1	23877	303	630.798	1259.58	2	1259.58	0.0024	47.37	0.0016	L	TYDHVGVGGEVGA	Y
1	Solyc06g061200.1.1	23877	303	630.798	1259.58	2	1259.58	0.0024	45.32	0.0054	L	TYDHVGVGGEVGA	Y
1	Solyc06g061200.1.1	23877	303	630.798	1259.58	2	1259.58	0.0024	42.73	0.0054	L	TYDHVGVGGEVGA	Y
1	Solyc06g061200.1.1	23877	303	630.798	1259.58	2	1259.58	0.0025	42.16	0.0058	L	TYDHVGVGGEVGA	Y
1	Solyc06g061200.1.1	23877	303	630.798	1259.58	2	1259.58	0.0025	54.07	0.0006	L	TYDHVGVGGEVGA	Y
1	Solyc06g061200.1.1	23877	303	630.798	1259.58	2	1259.58	0.0025	66.55	9.9e-05	L	TYDHVGVGGEVGA	Y
1	Solyc06g061200.1.1	23877	303	630.798	1259.58	2	1259.58	0.0026	62.05	0.0003	L	TYDHVGVGGEVGA	Y
1	Solyc06g061200.1.1	23877	303	630.798	1259.58	2	1259.58	0.0029	61.21	0.00038	L	TYDHVGVGGEVGA	Y
1	Solyc06g061200.1.1	23877	303	630.798	1259.58	2	1259.58	0.0029	71.14	2.7e-05	L	TYDHVGVGGEVGA	Y
1	Solyc06g061200.1.1	23877	303	630.798	1259.58	2	1259.58	0.003	54.26	0.00065	L	TYDHVGVGGEVGA	Y
1	Solyc06g061200.1.1	23877	303	630.798	1259.58	2	1259.58	0.003	53.53	0.001	L	TYDHVGVGGEVGA	Y
1	Solyc06g061200.1.1	23877	303	630.798	1259.58	2	1259.58	0.003	51.78	0.0021	L	TYDHVGVGGEVGA	Y
1	Solyc06g061200.1.1	23877	303	630.798	1259.58	2	1259.58	0.0031	47.66	0.0026	L	TYDHVGVGGEVGA	Y
1	Solyc06g061200.1.1	23877	303	630.798	1259.58	2	1259.58	0.0031	54.06	0.00085	L	TYDHVGVGGEVGA	Y
1	Solyc06g061200.1.1	23877	303	630.798	1259.58	2	1259.58	0.0032	60.3	0.00029	L	TYDHVGVGGEVGA	Y
1	Solyc06g061200.1.1	23877	303	630.798	1259.58	2	1259.58	0.0034	53.24	0.0036	L	TYDHVGVGGEVGA	Y
1	Solyc06g061200.1.1	23877	303	630.798	1259.58	2	1259.58	0.0034	56.62	0.00073	L	TYDHVGVGGEVGA	Y
1	Solyc06g061200.1.1	23877	303	630.798	1259.58	2	1259.58	0.0037	38.52	0.004	L	TYDHVGVGGEVGA	Y
1	Solyc06g061200.1.1	23877	303	630.798	1259.58	2	1259.58	0.0037	55.49	0.00055	L	TYDHVGVGGEVGA	Y
1	Solyc06g061200.1.1	23877	303	630.798	1259.58	2	1259.58	0.0039	64.16	7.1e-05	L	TYDHVGVGGEVGA	Y
1	Solyc06g061200.1.1	23877	303	630.798	1259.58	2	1259.58	0.004	54.87	0.00097	L	TYDHVGVGGEVGA	Y
1	Solyc06g061200.1.1	23877	303	630.799	1259.58	2	1259.58	0.0045	71.25	4.1e-05	L	TYDHVGVGGEVGA	Y
1	Solyc06g061200.1.1	23877	303	630.799	1259.58	2	1259.58	0.0048	63.96	0.00014	L	TYDHVGVGGEVGA	Y
1	Solyc06g061200.1.1	23877	303	631.761	1261.51	2	1261.51	0.0009	48.45	0.00015	D	GGYAGGGGSGSGAGGGH	A
1	Solyc06g061200.1.1	23877	303	635.263	1268.51	2	1268.51	-0.0007	90.3	7.9e-08	Y	ASGGGEGGGAGGGHAGGG	Y
1	Solyc06g061200.1.1	23877	303	635.264	1268.51	2	1268.51	0.0002	52.45	7.1e-05	Y	ASGGGEGGGAGGGHAGGG	Y
1	Solyc06g061200.1.1	23877	303	635.264	1268.51	2	1268.51	0.0005	70.97	1.2e-06	Y	ASGGGEGGGAGGGHAGGG	Y
1	Solyc06g061200.1.1	23877	303	635.264	1268.51	2	1268.51	0.0005	80.11	5.4e-07	Y	ASGGGEGGGAGGGHAGGG	Y
1	Solyc06g061200.1.1	23877	303	635.264	1268.51	2	1268.51	0.0006	98.74	1.3e-08	Y	ASGGGEGGGAGGGHAGGG	Y
1	Solyc06g061200.1.1	23877	303	635.264	1268.51	2	1268.51	0.0007	46.85	0.00046	Y	ASGGGEGGGAGGGHAGGG	Y
1	Solyc06g061200.1.1	23877	303	635.264	1268.51	2	1268.51	0.0007	91.06	4.8e-08	Y	ASGGGEGGGAGGGHAGGG	Y
1	Solyc06g061200.1.1	23877	303	635.264	1268.51	2	1268.51	0.0008	78.15	1.1e-06	Y	ASGGGEGGGAGGGHAGGG	Y
1	Solyc06g061200.1.1	23877	303	635.264	1268.51	2	1268.51	0.0008	95.93	2.3e-08	Y	ASGGGEGGGAGGGHAGGG	Y
1	Solyc06g061200.1.1	23877	303	635.264	1268.51	2	1268.51	0.0008	93.96	2.7e-08	Y	ASGGGEGGGAGGGHAGGG	Y
1	Solyc06g061200.1.1	23877	303	635.264	1268.51	2	1268.51	0.0012	78.26	8e-07	Y	ASGGGEGGGAGGGHAGGG	Y
1	Solyc06g061200.1.1	23877	303	635.264	1268.51	2	1268.51	0.0012	96.8	4.2e-09	Y	ASGGGEGGGAGGGHAGGG	Y
1	Solyc06g061200.1.1	23877	303	635.264	1268.51	2	1268.51	0.0013	70.81	4.3e-06	Y	ASGGGEGGGAGGGHAGGG	Y
1	Solyc06g061200.1.1	23877	303	635.265	1268.52	2	1268.51	0.0019	80.78	1.6e-07	Y	ASGGGEGGGAGGGHAGGG	Y
1	Solyc06g061200.1.1	23877	303	636.766	1271.52	2	1271.52	0.0011	45.45	0.00057	V	GAYAGGGGGGSGGGGAY	A
1	Solyc06g061200.1.1	23877	303	636.766	1271.52	2	1271.52	0.0016	42.09	0.0027	V	GAYAGGGGGGSGGGGAY	A
1	Solyc06g061200.1.1	23877	303	637.258	1272.5	2	1272.5	0.0001	26.76	0.0062	D	GGYAAGGGEGGGSGYG	G
1	Solyc06g061200.1.1	23877	303	637.258	1272.5	2	1272.5	0.0007	60.7	4.5e-06	D	GGYAAGGGEGGGSGYG	G
1	Solyc06g061200.1.1	23877	303	637.759	1273.5	2	1273.51	-0.0047	110.44	7.1e-10	H	AGGYGGGAGGGEGGGHG	G
1	Solyc06g061200.1.1	23877	303	637.76	1273.51	2	1273.51	-0.0019	110.22	3.4e-10	H	AGGYGGGAGGGEGGGHG	G
1	Solyc06g061200.1.1	23877	303	637.76	1273.51	2	1273.51	-0.0018	115.06	3.3e-10	H	AGGYGGGAGGGEGGGHG	G
1	Solyc06g061200.1.1	23877	303	637.76	1273.51	2	1273.51	-0.0014	112.86	2.3e-10	H	AGGYGGGAGGGEGGGHG	G
1	Solyc06g061200.1.1	23877	303	637.76	1273.51	2	1273.51	-0.0013	123.72	1.9e-11	H	AGGYGGGAGGGEGGGHG	G
1	Solyc06g061200.1.1	23877	303	637.76	1273.51	2	1273.51	-0.0009	104.53	9.2e-10	H	AGGYGGGAGGGEGGGHG	G
1	Solyc06g061200.1.1	23877	303	637.761	1273.51	2	1273.51	-0.0004	118.18	5e-11	H	AGGYGGGAGGGEGGGHG	G
1	Solyc06g061200.1.1	23877	303	637.761	1273.51	2	1273.51	-0.0004	109.57	2.5e-10	H	AGGYGGGAGGGEGGGHG	G
1	Solyc06g061200.1.1	23877	303	637.761	1273.51	2	1273.51	-0.0001	109.3	1.1e-09	H	AGGYGGGAGGGEGGGHG	G
1	Solyc06g061200.1.1	23877	303	637.761	1273.51	2	1273.51	0.0001	66.6	0.00014	H	AGGYGGGAGGGEGGGHG	G
1	Solyc06g061200.1.1	23877	303	637.761	1273.51	2	1273.51	0.0001	98.11	4.2e-09	H	AGGYGGGAGGGEGGGHG	G
1	Solyc06g061200.1.1	23877	303	637.761	1273.51	2	1273.51	0.0001	67.3	1.1e-06	H	AGGYGGGAGGGEGGGHG	G
1	Solyc06g061200.1.1	23877	303	637.761	1273.51	2	1273.51	0.0006	99.29	8.6e-09	H	AGGYGGGAGGGEGGGHG	G
1	Solyc06g061200.1.1	23877	303	637.761	1273.51	2	1273.51	0.0006	110.17	4.9e-10	H	AGGYGGGAGGGEGGGHG	G
1	Solyc06g061200.1.1	23877	303	637.761	1273.51	2	1273.51	0.0007	39.89	0.00075	H	AGGYGGGAGGGEGGGHG	G
1	Solyc06g061200.1.1	23877	303	637.761	1273.51	2	1273.51	0.0009	81	1.6e-07	H	AGGYGGGAGGGEGGGHG	G
1	Solyc06g061200.1.1	23877	303	637.761	1273.51	2	1273.51	0.0009	114.38	2.7e-10	H	AGGYGGGAGGGEGGGHG	G
1	Solyc06g061200.1.1	23877	303	637.761	1273.51	2	1273.51	0.0012	66.27	5.5e-06	H	AGGYGGGAGGGEGGGHG	G
1	Solyc06g061200.1.1	23877	303	637.761	1273.51	2	1273.51	0.0013	43.67	0.00019	H	AGGYGGGAGGGEGGGHG	G
1	Solyc06g061200.1.1	23877	303	637.761	1273.51	2	1273.51	0.0013	104.45	9.4e-10	H	AGGYGGGAGGGEGGGHG	G
1	Solyc06g061200.1.1	23877	303	637.762	1273.51	2	1273.51	0.0028	96.84	1.3e-08	H	AGGYGGGAGGGEGGGHG	G
1	Solyc06g061200.1.1	23877	303	426.845	1277.51	3	1277.51	0.0001	46.8	0.0002	G	GGGGGSGAGGAHAGGHD	G
1	Solyc06g061200.1.1	23877	303	426.845	1277.51	3	1277.51	0.0001	54.82	0.00043	G	GGGGGSGAGGAHAGGHD	G
1	Solyc06g061200.1.1	23877	303	640.768	1279.52	2	1279.52	0.0005	42.31	0.00041	A	GGGGAYAGGEHAGGY	G
1	Solyc06g061200.1.1	23877	303	642.272	1282.53	2	1282.53	0.0002	70.86	8.3e-06	Y	AGGGGGGSGAGGAHAGGE	H
1	Solyc06g061200.1.1	23877	303	642.272	1282.53	2	1282.53	0.0012	76.76	3e-05	Y	AGGGGGGSGAGGAHAGGE	H
1	Solyc06g061200.1.1	23877	303	643.269	1284.52	2	1284.52	-0.0007	60.89	0.00025	A	GGAPGGGYGGGGGHGGGG	G
1	Solyc06g061200.1.1	23877	303	643.773	1285.53	2	1285.53	-0.0013	51.36	0.00046	G	AYAGGGGGGSGGGGAYA	A
1	Solyc06g061200.1.1	23877	303	643.773	1285.53	2	1285.53	0	54.57	0.00029	G	AYAGGGGGGSGGGGAYA	A
1	Solyc06g061200.1.1	23877	303	643.774	1285.53	2	1285.53	0.0003	39.92	0.0033	G	AYAGGGGGGSGGGGAYA	A
1	Solyc06g061200.1.1	23877	303	643.774	1285.53	2	1285.53	0.0003	43.66	0.0012	G	AYAGGGGGGSGGGGAYA	A
1	Solyc06g061200.1.1	23877	303	643.774	1285.53	2	1285.53	0.0004	55.29	6.2e-05	G	AYAGGGGGGSGGGGAYA	A
1	Solyc06g061200.1.1	23877	303	643.774	1285.53	2	1285.53	0.0007	40.3	0.0036	G	AYAGGGGGGSGGGGAYA	A
1	Solyc06g061200.1.1	23877	303	643.774	1285.53	2	1285.53	0.0008	32.31	0.0059	G	AYAGGGGGGSGGGGAYA	A
1	Solyc06g061200.1.1	23877	303	643.774	1285.53	2	1285.53	0.0008	36.28	0.0034	G	AYAGGGGGGSGGGGAYA	A
1	Solyc06g061200.1.1	23877	303	643.774	1285.53	2	1285.53	0.0008	40.58	0.008	G	AYAGGGGGGSGGGGAYA	A
1	Solyc06g061200.1.1	23877	303	643.774	1285.53	2	1285.53	0.0012	50.73	0.00018	A	YAGGGGGGSGGGGAYAA	G
1	Solyc06g061200.1.1	23877	303	643.774	1285.53	2	1285.53	0.0014	40.36	0.0084	G	AYAGGGGGGSGGGGAYA	A
1	Solyc06g061200.1.1	23877	303	643.774	1285.53	2	1285.53	0.0018	38.78	0.0043	G	AYAGGGGGGSGGGGAYA	A
1	Solyc06g061200.1.1	23877	303	643.774	1285.53	2	1285.53	0.002	43.78	0.00092	G	AYAGGGGGGSGGGGAYA	A
1	Solyc06g061200.1.1	23877	303	643.775	1285.53	2	1285.53	0.0024	48.41	0.0015	G	AYAGGGGGGSGGGGAYA	A
1	Solyc06g061200.1.1	23877	303	645.266	1288.52	2	1288.52	-0.0013	95.86	5.2e-08	A	GGGHAGGGYAGGGGGGSG	A
1	Solyc06g061200.1.1	23877	303	645.266	1288.52	2	1288.52	-0.0007	108.33	2.9e-09	A	GGGHAGGGYAGGGGGGSG	A
1	Solyc06g061200.1.1	23877	303	645.266	1288.52	2	1288.52	-0.0005	101.87	1.5e-08	A	GGGHAGGGYAGGGGGGSG	A
1	Solyc06g061200.1.1	23877	303	645.266	1288.52	2	1288.52	-0.0001	102.69	1.5e-08	A	GGGHAGGGYAGGGGGGSG	A
1	Solyc06g061200.1.1	23877	303	645.266	1288.52	2	1288.52	0.0001	97.72	3.6e-08	A	GGGHAGGGYAGGGGGGSG	A
1	Solyc06g061200.1.1	23877	303	645.266	1288.52	2	1288.52	0.0001	97.57	3.8e-08	A	GGGHAGGGYAGGGGGGSG	A
1	Solyc06g061200.1.1	23877	303	645.266	1288.52	2	1288.52	0.0003	114.84	3.8e-09	A	GGGHAGGGYAGGGGGGSG	A
1	Solyc06g061200.1.1	23877	303	645.266	1288.52	2	1288.52	0.0004	76.75	2.3e-06	A	GGGHAGGGYAGGGGGGSG	A
1	Solyc06g061200.1.1	23877	303	645.266	1288.52	2	1288.52	0.0004	94.15	6.3e-08	A	GGGHAGGGYAGGGGGGSG	A
1	Solyc06g061200.1.1	23877	303	645.267	1288.52	2	1288.52	0.0007	83.11	6.6e-07	A	GGGHAGGGYAGGGGGGSG	A
1	Solyc06g061200.1.1	23877	303	645.267	1288.52	2	1288.52	0.0009	93.83	5.7e-08	A	GGGHAGGGYAGGGGGGSG	A
1	Solyc06g061200.1.1	23877	303	645.267	1288.52	2	1288.52	0.0011	87.49	3e-06	A	GGGHAGGGYAGGGGGGSG	A
1	Solyc06g061200.1.1	23877	303	645.267	1288.52	2	1288.52	0.0015	86.35	3.6e-06	A	GGGHAGGGYAGGGGGGSG	A
1	Solyc06g061200.1.1	23877	303	645.267	1288.52	2	1288.52	0.0016	70.79	4e-05	A	GGGHAGGGYAGGGGGGSG	A
1	Solyc06g061200.1.1	23877	303	645.267	1288.52	2	1288.52	0.0021	59.61	0.00023	A	GGGHAGGGYAGGGGGGSG	A
1	Solyc06g061200.1.1	23877	303	651.267	1300.52	2	1300.52	0.0005	53.46	0.00088	A	GGAPGGGYGGGGGHGGGG	G	Oxidation (P)
1	Solyc06g061200.1.1	23877	303	651.267	1300.52	2	1300.52	0.0006	36.16	0.0036	A	GGAPGGGYGGGGGHGGGG	G	Oxidation (P)
1	Solyc06g061200.1.1	23877	303	651.267	1300.52	2	1300.52	0.0016	45.61	0.0028	A	GGAPGGGYGGGGGHGGGG	G	Oxidation (P)
1	Solyc06g061200.1.1	23877	303	652.274	1302.53	2	1302.53	-0.0012	92.93	8.1e-07	S	GGGYGSGGGAGGGAGGAH	G
1	Solyc06g061200.1.1	23877	303	652.274	1302.53	2	1302.53	0.0006	107.32	3.2e-08	G	GAHGGAYGGGGGSGAGGG	G
1	Solyc06g061200.1.1	23877	303	652.275	1302.54	2	1302.53	0.0013	69.44	0.00018	G	GYGSGGGAGGGAGGAHGG	A
1	Solyc06g061200.1.1	23877	303	652.275	1302.54	2	1302.53	0.0013	98.92	2.1e-07	S	GGGYGSGGGAGGGAGGAH	G
1	Solyc06g061200.1.1	23877	303	652.275	1302.54	2	1302.53	0.0023	58.54	1.9e-05	A	GGGGGGSGGGGAYAAGGH	D
1	Solyc06g061200.1.1	23877	303	652.761	1303.51	2	1303.51	0.0008	63.66	0.00041	H	AGGEHDGGYAAGGGE	G
1	Solyc06g061200.1.1	23877	303	652.761	1303.51	2	1303.51	0.001	36.54	0.0039	H	AGGEHDGGYAAGGGE	G
1	Solyc06g061200.1.1	23877	303	652.766	1303.52	2	1303.52	0.0003	112.88	1.6e-10	D	GGYASGGGEGGGAGGGH	A
1	Solyc06g061200.1.1	23877	303	652.766	1303.52	2	1303.52	0.0007	42.2	0.00019	D	GGYASGGGEGGGAGGGH	A
1	Solyc06g061200.1.1	23877	303	652.767	1303.52	2	1303.52	0.0014	98.21	2.5e-08	D	GGYASGGGEGGGAGGGH	A
1	Solyc06g061200.1.1	23877	303	652.767	1303.52	2	1303.52	0.0022	50.95	0.00028	D	GGYASGGGEGGGAGGGH	A
1	Solyc06g061200.1.1	23877	303	653.254	1304.49	2	1304.5	-0.0093	37.1	0.0026	E	HDGGYAAGGGEGGGSG	Y
1	Solyc06g061200.1.1	23877	303	653.257	1304.5	2	1304.5	-0.0032	93.15	9.3e-08	E	HDGGYAAGGGEGGGSG	Y
1	Solyc06g061200.1.1	23877	303	653.257	1304.5	2	1304.5	-0.002	85.99	5e-07	E	HDGGYAAGGGEGGGSG	Y
1	Solyc06g061200.1.1	23877	303	653.258	1304.5	2	1304.5	-0.0011	89.36	6.4e-08	E	HDGGYAAGGGEGGGSG	Y
1	Solyc06g061200.1.1	23877	303	653.258	1304.5	2	1304.5	-0.0005	37.05	0.0064	E	HDGGYAAGGGEGGGSG	Y
1	Solyc06g061200.1.1	23877	303	653.258	1304.5	2	1304.5	0.0001	44.29	0.0082	E	HDGGYAAGGGEGGGSG	Y
1	Solyc06g061200.1.1	23877	303	653.258	1304.5	2	1304.5	0.0001	82.44	2.2e-06	E	HDGGYAAGGGEGGGSG	Y
1	Solyc06g061200.1.1	23877	303	653.258	1304.5	2	1304.5	0.0001	36.97	0.005	E	HDGGYAAGGGEGGGSG	Y
1	Solyc06g061200.1.1	23877	303	653.258	1304.5	2	1304.5	0.0002	92.95	4.3e-08	E	HDGGYAAGGGEGGGSG	Y
1	Solyc06g061200.1.1	23877	303	653.258	1304.5	2	1304.5	0.0004	85.8	1.1e-07	E	HDGGYAAGGGEGGGSG	Y
1	Solyc06g061200.1.1	23877	303	653.259	1304.5	2	1304.5	0.0006	92.6	7.8e-08	E	HDGGYAAGGGEGGGSG	Y
1	Solyc06g061200.1.1	23877	303	653.259	1304.5	2	1304.5	0.0006	89.28	9.7e-08	E	HDGGYAAGGGEGGGSG	Y
1	Solyc06g061200.1.1	23877	303	653.259	1304.5	2	1304.5	0.0006	97.7	3.4e-08	E	HDGGYAAGGGEGGGSG	Y
1	Solyc06g061200.1.1	23877	303	653.259	1304.5	2	1304.5	0.0006	89.58	6.6e-08	E	HDGGYAAGGGEGGGSG	Y
1	Solyc06g061200.1.1	23877	303	653.259	1304.5	2	1304.5	0.001	81.29	6.4e-06	E	HDGGYAAGGGEGGGSG	Y
1	Solyc06g061200.1.1	23877	303	653.259	1304.5	2	1304.5	0.0011	88.78	1.4e-07	E	HDGGYAAGGGEGGGSG	Y
1	Solyc06g061200.1.1	23877	303	653.259	1304.5	2	1304.5	0.0011	93.18	1.5e-07	E	HDGGYAAGGGEGGGSG	Y
1	Solyc06g061200.1.1	23877	303	653.259	1304.5	2	1304.5	0.0012	82.24	1.3e-06	E	HDGGYAAGGGEGGGSG	Y
1	Solyc06g061200.1.1	23877	303	653.259	1304.5	2	1304.5	0.0015	65.76	9.2e-05	E	HDGGYAAGGGEGGGSG	Y
1	Solyc06g061200.1.1	23877	303	653.259	1304.5	2	1304.5	0.0016	89.09	9.6e-08	E	HDGGYAAGGGEGGGSG	Y
1	Solyc06g061200.1.1	23877	303	653.259	1304.5	2	1304.5	0.0017	37.15	0.0057	E	HDGGYAAGGGEGGGSG	Y
1	Solyc06g061200.1.1	23877	303	657.776	1313.54	2	1313.54	-0.0002	48.38	0.00079	G	GGAGGGEGGGHGGGYAP	-
1	Solyc06g061200.1.1	23877	303	658.275	1314.54	2	1314.53	0.0013	55.59	0.00066	G	AGGAPGGGYGGGGGHGGG	G	Oxidation (P)
1	Solyc06g061200.1.1	23877	303	659.264	1316.51	2	1316.51	0.0001	33.63	0.0053	A	GGYGGGAGGGEGGGHGGG	Y
1	Solyc06g061200.1.1	23877	303	659.28	1316.55	2	1316.55	-0.0043	57.57	0.00014	G	SGGGAGGGAGGAHGGAYG	G
1	Solyc06g061200.1.1	23877	303	659.281	1316.55	2	1316.55	-0.0028	84.09	7.1e-06	G	SGGGAGGGAGGAHGGAYG	G
1	Solyc06g061200.1.1	23877	303	659.282	1316.55	2	1316.55	-0.0003	69.44	2.2e-05	G	SGGGAGGGAGGAHGGAYG	G
1	Solyc06g061200.1.1	23877	303	659.282	1316.55	2	1316.55	-0.0001	68.74	2.8e-05	G	SGGGAGGGAGGAHGGAYG	G
1	Solyc06g061200.1.1	23877	303	659.282	1316.55	2	1316.55	-0.0001	58.79	0.00039	G	SGGGAGGGAGGAHGGAYG	G
1	Solyc06g061200.1.1	23877	303	659.282	1316.55	2	1316.55	-0.0001	67.81	3.9e-05	G	SGGGAGGGAGGAHGGAYG	G
1	Solyc06g061200.1.1	23877	303	659.282	1316.55	2	1316.55	0	80.9	1.3e-05	G	SGGGAGGGAGGAHGGAYG	G
1	Solyc06g061200.1.1	23877	303	659.282	1316.55	2	1316.55	0.0002	75.01	5.4e-05	G	SGGGAGGGAGGAHGGAYG	G
1	Solyc06g061200.1.1	23877	303	659.282	1316.55	2	1316.55	0.0006	68.51	2.4e-05	G	SGGGAGGGAGGAHGGAYG	G
1	Solyc06g061200.1.1	23877	303	659.282	1316.55	2	1316.55	0.0007	67.83	3.8e-05	G	SGGGAGGGAGGAHGGAYG	G
1	Solyc06g061200.1.1	23877	303	659.283	1316.55	2	1316.55	0.001	54.38	0.00067	G	SGGGAGGGAGGAHGGAYG	G
1	Solyc06g061200.1.1	23877	303	659.283	1316.55	2	1316.55	0.0013	83.9	6.8e-06	G	SGGGAGGGAGGAHGGAYG	G
1	Solyc06g061200.1.1	23877	303	659.283	1316.55	2	1316.55	0.0019	80.55	1.4e-05	G	SGGGAGGGAGGAHGGAYG	G
1	Solyc06g061200.1.1	23877	303	659.283	1316.55	2	1316.55	0.0022	58.59	0.00042	G	SGGGAGGGAGGAHGGAYG	G
1	Solyc06g061200.1.1	23877	303	660.272	1318.53	2	1318.53	0	70.73	3.8e-06	A	GGGGSGSGAGGGHAGGGY	A
1	Solyc06g061200.1.1	23877	303	660.764	1319.51	2	1319.51	0.0003	41.96	0.003	A	GGHDGGYAGGGGSGSGA	G
1	Solyc06g061200.1.1	23877	303	661.791	1321.57	2	1321.56	0.0036	39.82	0.0027	D	GGYAAGGGGGSGGGGGGAV	A
1	Solyc06g061200.1.1	23877	303	661.805	1321.6	2	1321.59	0.0016	60.28	0.00027	T	YDHVGVGGEVGAY	A
1	Solyc06g061200.1.1	23877	303	661.805	1321.6	2	1321.59	0.0019	46.86	0.0041	T	YDHVGVGGEVGAY	A
1	Solyc06g061200.1.1	23877	303	661.806	1321.6	2	1321.59	0.0025	81.46	3.4e-06	T	YDHVGVGGEVGAY	A
1	Solyc06g061200.1.1	23877	303	661.806	1321.6	2	1321.59	0.0026	86.32	1.9e-06	T	YDHVGVGGEVGAY	A
1	Solyc06g061200.1.1	23877	303	666.272	1330.53	2	1330.53	0.0006	95.31	3.1e-08	H	AGGYGGGAGGGEGGGHGG	G
1	Solyc06g061200.1.1	23877	303	666.272	1330.53	2	1330.53	0.0009	87.08	3.3e-07	H	AGGYGGGAGGGEGGGHGG	G
1	Solyc06g061200.1.1	23877	303	666.272	1330.53	2	1330.53	0.0011	69.34	9.1e-06	H	AGGYGGGAGGGEGGGHGG	G
1	Solyc06g061200.1.1	23877	303	666.272	1330.53	2	1330.53	0.0012	55.6	8.3e-05	H	AGGYGGGAGGGEGGGHGG	G
1	Solyc06g061200.1.1	23877	303	666.272	1330.53	2	1330.53	0.0014	46.59	0.00079	H	AGGYGGGAGGGEGGGHGG	G
1	Solyc06g061200.1.1	23877	303	666.272	1330.53	2	1330.53	0.0015	56.32	2.5e-05	G	APGGGYGGGGGHGGGGGS	A	Oxidation (P)
1	Solyc06g061200.1.1	23877	303	666.273	1330.53	2	1330.53	0.0017	36.05	0.0014	H	AGGYGGGAGGGEGGGHGG	G
1	Solyc06g061200.1.1	23877	303	666.273	1330.53	2	1330.53	0.0019	59.1	1.4e-05	H	AGGYGGGAGGGEGGGHGG	G
1	Solyc06g061200.1.1	23877	303	667.279	1332.54	2	1332.54	-0.0014	83.12	2.7e-07	D	GGYAGGGGSGSGAGGGHA	G
1	Solyc06g061200.1.1	23877	303	667.279	1332.54	2	1332.54	-0.0007	68.42	1.7e-06	D	GGYAGGGGSGSGAGGGHA	G
1	Solyc06g061200.1.1	23877	303	667.279	1332.54	2	1332.54	-0.0007	87.09	5.3e-08	D	GGYAGGGGSGSGAGGGHA	G
1	Solyc06g061200.1.1	23877	303	667.279	1332.54	2	1332.54	-0.0004	67.33	3.1e-06	D	GGYAGGGGSGSGAGGGHA	G
1	Solyc06g061200.1.1	23877	303	667.279	1332.54	2	1332.54	-0.0004	88.91	5e-08	D	GGYAGGGGSGSGAGGGHA	G
1	Solyc06g061200.1.1	23877	303	667.279	1332.54	2	1332.54	-0.0001	65.1	1e-05	D	GGYAGGGGSGSGAGGGHA	G
1	Solyc06g061200.1.1	23877	303	667.279	1332.54	2	1332.54	0.0002	96.77	1.1e-08	D	GGYAGGGGSGSGAGGGHA	G
1	Solyc06g061200.1.1	23877	303	667.279	1332.54	2	1332.54	0.0002	95.48	1.7e-08	D	GGYAGGGGSGSGAGGGHA	G
1	Solyc06g061200.1.1	23877	303	667.28	1332.54	2	1332.54	0.0003	86.06	9.8e-08	D	GGYAGGGGSGSGAGGGHA	G
1	Solyc06g061200.1.1	23877	303	667.28	1332.54	2	1332.54	0.0004	60.45	2.4e-05	D	GGYAGGGGSGSGAGGGHA	G
1	Solyc06g061200.1.1	23877	303	667.28	1332.54	2	1332.54	0.0004	89.55	4.3e-08	D	GGYAGGGGSGSGAGGGHA	G
1	Solyc06g061200.1.1	23877	303	667.28	1332.54	2	1332.54	0.0005	84.43	7.2e-08	D	GGYAGGGGSGSGAGGGHA	G
1	Solyc06g061200.1.1	23877	303	667.28	1332.54	2	1332.54	0.0005	108.91	7.5e-10	D	GGYAGGGGSGSGAGGGHA	G
1	Solyc06g061200.1.1	23877	303	667.28	1332.55	2	1332.54	0.0007	78.09	6.8e-07	D	GGYAGGGGSGSGAGGGHA	G
1	Solyc06g061200.1.1	23877	303	667.28	1332.55	2	1332.54	0.0008	34.04	0.0031	D	GGYAGGGGSGSGAGGGHA	G
1	Solyc06g061200.1.1	23877	303	667.28	1332.55	2	1332.54	0.001	71.66	5.5e-06	D	GGYAGGGGSGSGAGGGHA	G
1	Solyc06g061200.1.1	23877	303	667.28	1332.55	2	1332.54	0.001	60.02	1.7e-05	D	GGYAGGGGSGSGAGGGHA	G
1	Solyc06g061200.1.1	23877	303	667.28	1332.55	2	1332.54	0.0012	78.12	9.5e-07	D	GGYAGGGGSGSGAGGGHA	G
1	Solyc06g061200.1.1	23877	303	667.28	1332.55	2	1332.54	0.0012	74.85	1.1e-06	D	GGYAGGGGSGSGAGGGHA	G
1	Solyc06g061200.1.1	23877	303	667.28	1332.55	2	1332.54	0.0013	44.74	0.00027	D	GGYAGGGGSGSGAGGGHA	G
1	Solyc06g061200.1.1	23877	303	667.28	1332.55	2	1332.54	0.0013	94.91	2e-08	D	GGYAGGGGSGSGAGGGHA	G
1	Solyc06g061200.1.1	23877	303	667.28	1332.55	2	1332.54	0.0014	71.26	1.7e-06	D	GGYAGGGGSGSGAGGGHA	G
1	Solyc06g061200.1.1	23877	303	667.28	1332.55	2	1332.54	0.0014	92.07	5.1e-08	D	GGYAGGGGSGSGAGGGHA	G
1	Solyc06g061200.1.1	23877	303	667.28	1332.55	2	1332.54	0.0014	63.25	4.2e-06	D	GGYAGGGGSGSGAGGGHA	G
1	Solyc06g061200.1.1	23877	303	667.28	1332.55	2	1332.54	0.0015	79.42	4.9e-07	D	GGYAGGGGSGSGAGGGHA	G
1	Solyc06g061200.1.1	23877	303	667.28	1332.55	2	1332.54	0.0016	69.01	4.9e-06	D	GGYAGGGGSGSGAGGGHA	G
1	Solyc06g061200.1.1	23877	303	667.28	1332.55	2	1332.54	0.0016	65.62	9.6e-06	D	GGYAGGGGSGSGAGGGHA	G
1	Solyc06g061200.1.1	23877	303	667.28	1332.55	2	1332.54	0.0019	78.44	8.8e-07	D	GGYAGGGGSGSGAGGGHA	G
1	Solyc06g061200.1.1	23877	303	667.28	1332.55	2	1332.54	0.0019	73.87	1.3e-06	D	GGYAGGGGSGSGAGGGHA	G
1	Solyc06g061200.1.1	23877	303	667.28	1332.55	2	1332.54	0.0021	97.71	7.7e-09	D	GGYAGGGGSGSGAGGGHA	G
1	Solyc06g061200.1.1	23877	303	667.281	1332.55	2	1332.54	0.0023	78.3	1.2e-06	D	GGYAGGGGSGSGAGGGHA	G
1	Solyc06g061200.1.1	23877	303	667.281	1332.55	2	1332.54	0.0026	74.19	1.3e-06	D	GGYAGGGGSGSGAGGGHA	G
1	Solyc06g061200.1.1	23877	303	667.281	1332.55	2	1332.54	0.0027	63.11	5e-06	D	GGYAGGGGSGSGAGGGHA	G
1	Solyc06g061200.1.1	23877	303	667.282	1332.55	2	1332.54	0.0043	60.97	1.1e-05	D	GGYAGGGGSGSGAGGGHA	G
1	Solyc06g061200.1.1	23877	303	445.852	1334.53	3	1334.53	-0.0006	51.69	0.00017	A	GGGGGGSGAGGAHAGGHD	G
1	Solyc06g061200.1.1	23877	303	445.852	1334.53	3	1334.53	-0.0005	71.26	2.8e-06	A	GGGGGGSGAGGAHAGGHD	G
1	Solyc06g061200.1.1	23877	303	445.852	1334.54	3	1334.53	0.0004	61.66	1.7e-05	A	GGGGGGSGAGGAHAGGHD	G
1	Solyc06g061200.1.1	23877	303	445.853	1334.54	3	1334.53	0.0009	39.24	0.001	A	GGGGGGSGAGGAHAGGHD	G
1	Solyc06g061200.1.1	23877	303	668.275	1334.54	2	1334.53	0.001	97.62	1.5e-08	A	GGGGGGSGAGGAHAGGHD	G
1	Solyc06g061200.1.1	23877	303	668.275	1334.54	2	1334.53	0.0016	90.79	1.3e-08	A	GGGGGGSGAGGAHAGGHD	G
1	Solyc06g061200.1.1	23877	303	669.28	1336.55	2	1336.54	0.0025	32.72	0.0085	A	GGGGAYAGGEHAGGYG	G
1	Solyc06g061200.1.1	23877	303	669.28	1336.55	2	1336.54	0.0027	30.2	0.0068	A	GGGGAYAGGEHAGGYG	G
1	Solyc06g061200.1.1	23877	303	674.263	1346.51	2	1346.51	-0.0007	105.47	1.7e-08	G	GEHDGGYAAGGGEGGG	S
1	Solyc06g061200.1.1	23877	303	674.263	1346.51	2	1346.51	-0.0004	105.01	3.1e-08	G	GEHDGGYAAGGGEGGG	S
1	Solyc06g061200.1.1	23877	303	674.264	1346.51	2	1346.51	0.0003	91.82	5.5e-07	G	GEHDGGYAAGGGEGGG	S
1	Solyc06g061200.1.1	23877	303	674.264	1346.51	2	1346.51	0.0007	88.65	1.1e-06	G	GEHDGGYAAGGGEGGG	S
1	Solyc06g061200.1.1	23877	303	674.264	1346.51	2	1346.51	0.0007	84.55	4.7e-07	G	GEHDGGYAAGGGEGGG	S
1	Solyc06g061200.1.1	23877	303	674.264	1346.51	2	1346.51	0.0008	102	5.6e-08	G	GEHDGGYAAGGGEGGG	S
1	Solyc06g061200.1.1	23877	303	674.264	1346.51	2	1346.51	0.001	104.2	5e-08	G	GEHDGGYAAGGGEGGG	S
1	Solyc06g061200.1.1	23877	303	674.264	1346.51	2	1346.51	0.0014	91.95	1.9e-07	G	GEHDGGYAAGGGEGGG	S
1	Solyc06g061200.1.1	23877	303	674.264	1346.51	2	1346.51	0.0016	105.5	3.9e-08	G	GEHDGGYAAGGGEGGG	S
1	Solyc06g061200.1.1	23877	303	674.287	1346.56	2	1346.56	0.0003	88.09	8.4e-08	A	GGGAHGGGAYAGGSGGGT	G
1	Solyc06g061200.1.1	23877	303	674.288	1346.56	2	1346.56	0.0005	98.73	9e-09	A	GGGAHGGGAYAGGSGGGT	G
1	Solyc06g061200.1.1	23877	303	674.288	1346.56	2	1346.56	0.0008	86.11	6.9e-08	A	GGGAHGGGAYAGGSGGGT	G
1	Solyc06g061200.1.1	23877	303	674.288	1346.56	2	1346.56	0.001	74.73	1.1e-06	A	GGGAHGGGAYAGGSGGGT	G
1	Solyc06g061200.1.1	23877	303	674.288	1346.56	2	1346.56	0.001	68.17	5.1e-06	A	GGGAHGGGAYAGGSGGGT	G
1	Solyc06g061200.1.1	23877	303	674.288	1346.56	2	1346.56	0.0016	87.74	8.7e-08	A	GGGAHGGGAYAGGSGGGT	G
1	Solyc06g061200.1.1	23877	303	450.524	1348.55	3	1348.55	-0.0009	42.67	0.00093	A	GGGGGGSGAGGAHAGGEH	D
1	Solyc06g061200.1.1	23877	303	450.524	1348.55	3	1348.55	-0.0005	74.79	1.5e-06	A	GGGGGGSGAGGAHAGGEH	D
1	Solyc06g061200.1.1	23877	303	450.524	1348.55	3	1348.55	-0.0001	40.81	0.0008	A	GGGGGGSGAGGAHAGGEH	D
1	Solyc06g061200.1.1	23877	303	450.524	1348.55	3	1348.55	0.0002	58.84	1.8e-05	A	GGGGGGSGAGGAHAGGEH	D
1	Solyc06g061200.1.1	23877	303	450.524	1348.55	3	1348.55	0.0003	45.08	0.0011	A	GGGGGGSGAGGAHAGGEH	D
1	Solyc06g061200.1.1	23877	303	450.524	1348.55	3	1348.55	0.0004	54.99	6.5e-05	A	GGGGGGSGAGGAHAGGEH	D
1	Solyc06g061200.1.1	23877	303	675.283	1348.55	2	1348.55	0.0009	97.74	1.9e-08	A	GGGGGGSGAGGAHAGGEH	D
1	Solyc06g061200.1.1	23877	303	675.284	1348.55	2	1348.55	0.002	99.18	2.1e-08	A	GGGGGGSGAGGAHAGGEH	D
1	Solyc06g061200.1.1	23877	303	450.525	1348.55	3	1348.55	0.002	47.82	0.00014	A	GGGGGGSGAGGAHAGGEH	D
1	Solyc06g061200.1.1	23877	303	677.276	1352.54	2	1352.54	-0.0008	68.45	5e-06	A	YAAGGHDGGYAGGGGS	G
1	Solyc06g061200.1.1	23877	303	677.298	1352.58	2	1352.58	0.0003	75.09	9e-06	A	GGGGGSGGGGGGAVAGGGAH	G
1	Solyc06g061200.1.1	23877	303	677.299	1352.58	2	1352.58	0.001	74.52	3.5e-06	A	GGGGGSGGGGGGAVAGGGAH	G
1	Solyc06g061200.1.1	23877	303	677.299	1352.58	2	1352.58	0.0012	80.09	3.8e-07	A	GGGGGSGGGGGGAVAGGGAH	G
1	Solyc06g061200.1.1	23877	303	452.188	1353.54	3	1353.54	-0.0016	36.71	0.0022	E	HAGGYGGGAGGGEGGGH	G
1	Solyc06g061200.1.1	23877	303	677.779	1353.54	2	1353.54	-0.0011	139.18	2.6e-12	E	HAGGYGGGAGGGEGGGH	G
1	Solyc06g061200.1.1	23877	303	452.188	1353.54	3	1353.54	-0.0009	36.6	0.0036	E	HAGGYGGGAGGGEGGGH	G
1	Solyc06g061200.1.1	23877	303	677.779	1353.54	2	1353.54	-0.0006	138.53	5.9e-12	E	HAGGYGGGAGGGEGGGH	G
1	Solyc06g061200.1.1	23877	303	452.189	1353.54	3	1353.54	-0.0006	39.61	0.0008	E	HAGGYGGGAGGGEGGGH	G
1	Solyc06g061200.1.1	23877	303	677.779	1353.54	2	1353.54	-0.0003	135.04	3.1e-12	E	HAGGYGGGAGGGEGGGH	G
1	Solyc06g061200.1.1	23877	303	677.779	1353.54	2	1353.54	-0.0003	136.81	1.2e-11	E	HAGGYGGGAGGGEGGGH	G
1	Solyc06g061200.1.1	23877	303	452.189	1353.54	3	1353.54	-0.0002	58.36	7.1e-05	E	HAGGYGGGAGGGEGGGH	G
1	Solyc06g061200.1.1	23877	303	452.189	1353.54	3	1353.54	-0.0002	52.65	0.00099	E	HAGGYGGGAGGGEGGGH	G
1	Solyc06g061200.1.1	23877	303	452.189	1353.54	3	1353.54	-0.0001	42.33	0.00038	E	HAGGYGGGAGGGEGGGH	G
1	Solyc06g061200.1.1	23877	303	452.189	1353.54	3	1353.54	0	55.57	0.00016	E	HAGGYGGGAGGGEGGGH	G
1	Solyc06g061200.1.1	23877	303	677.78	1353.54	2	1353.54	0.0002	139.14	4.8e-12	E	HAGGYGGGAGGGEGGGH	G
1	Solyc06g061200.1.1	23877	303	677.78	1353.55	2	1353.54	0.0006	124.17	2e-10	E	HAGGYGGGAGGGEGGGH	G
1	Solyc06g061200.1.1	23877	303	452.189	1353.55	3	1353.54	0.0007	38.8	0.0055	E	HAGGYGGGAGGGEGGGH	G
1	Solyc06g061200.1.1	23877	303	677.78	1353.55	2	1353.54	0.0007	127.2	9.7e-11	E	HAGGYGGGAGGGEGGGH	G
1	Solyc06g061200.1.1	23877	303	452.189	1353.55	3	1353.54	0.0008	66.86	1.2e-05	E	HAGGYGGGAGGGEGGGH	G
1	Solyc06g061200.1.1	23877	303	677.78	1353.55	2	1353.54	0.001	138.61	3.6e-12	E	HAGGYGGGAGGGEGGGH	G
1	Solyc06g061200.1.1	23877	303	677.78	1353.55	2	1353.54	0.0014	141.01	7.7e-13	E	HAGGYGGGAGGGEGGGH	G
1	Solyc06g061200.1.1	23877	303	677.78	1353.55	2	1353.54	0.0016	125.47	3e-11	E	HAGGYGGGAGGGEGGGH	G
1	Solyc06g061200.1.1	23877	303	677.78	1353.55	2	1353.54	0.0016	45.29	0.00012	E	HAGGYGGGAGGGEGGGH	G
1	Solyc06g061200.1.1	23877	303	677.781	1353.55	2	1353.54	0.0023	134.3	1.2e-11	E	HAGGYGGGAGGGEGGGH	G
1	Solyc06g061200.1.1	23877	303	677.781	1353.55	2	1353.54	0.0033	142.73	7.8e-13	E	HAGGYGGGAGGGEGGGH	G
1	Solyc06g061200.1.1	23877	303	677.781	1353.55	2	1353.54	0.0036	129.89	2.6e-11	E	HAGGYGGGAGGGEGGGH	G
1	Solyc06g061200.1.1	23877	303	679.291	1356.57	2	1356.57	-0.0013	58.02	4.8e-05	G	AYAGGGGGGSGGGGAYAA	G
1	Solyc06g061200.1.1	23877	303	679.292	1356.57	2	1356.57	0.0003	69.49	1.5e-06	G	AYAGGGGGGSGGGGAYAA	G
1	Solyc06g061200.1.1	23877	303	679.292	1356.57	2	1356.57	0.0007	55.86	2.9e-05	G	AYAGGGGGGSGGGGAYAA	G
1	Solyc06g061200.1.1	23877	303	680.785	1359.55	2	1359.56	-0.0007	87.54	3.7e-08	S	GGGYGSGGGAGGGAGGAHG	G
1	Solyc06g061200.1.1	23877	303	680.785	1359.56	2	1359.56	0.0004	123.83	2.6e-11	A	GGGHAGGGYAGGGGGGSGA	G
1	Solyc06g061200.1.1	23877	303	680.785	1359.56	2	1359.56	0.0008	49.68	0.00054	A	GGGAGGAHGGAYGGGGGSG	A
1	Solyc06g061200.1.1	23877	303	680.785	1359.56	2	1359.56	0.0009	102.51	3.1e-09	S	GGGYGSGGGAGGGAGGAHG	G
1	Solyc06g061200.1.1	23877	303	680.785	1359.56	2	1359.56	0.0009	74.71	5.9e-05	G	GGHAGGGYAGGGGGGSGAG	G
1	Solyc06g061200.1.1	23877	303	680.785	1359.56	2	1359.56	0.0009	63.62	5.9e-06	S	GAGGGHAGGGYAGGGGGGS	G
1	Solyc06g061200.1.1	23877	303	680.785	1359.56	2	1359.56	0.001	114.42	3.1e-10	A	GGGHAGGGYAGGGGGGSGA	G
1	Solyc06g061200.1.1	23877	303	680.785	1359.56	2	1359.56	0.0011	83.36	1.9e-07	A	GGGHAGGGYAGGGGGGSGA	G
1	Solyc06g061200.1.1	23877	303	680.785	1359.56	2	1359.56	0.0011	60.84	6.3e-06	S	GGGYGSGGGAGGGAGGAHG	G
1	Solyc06g061200.1.1	23877	303	680.786	1359.56	2	1359.56	0.0014	79.11	2.2e-05	A	GGGHAGGGYAGGGGGGSGA	G
1	Solyc06g061200.1.1	23877	303	680.786	1359.56	2	1359.56	0.0015	66.88	2e-06	A	GGGHAGGGYAGGGGGGSGA	G
1	Solyc06g061200.1.1	23877	303	681.277	1360.54	2	1360.54	0.0003	62.93	6.5e-05	A	SGGGEGGGAGGGHAGGGY	A
1	Solyc06g061200.1.1	23877	303	681.278	1360.54	2	1360.54	0.0021	71.19	8.9e-06	A	SGGGEGGGAGGGHAGGGY	A
1	Solyc06g061200.1.1	23877	303	681.769	1361.52	2	1361.52	-0.0005	67.59	2.2e-05	G	GHDGGYASGGGEGGGAG	G
1	Solyc06g061200.1.1	23877	303	681.769	1361.52	2	1361.52	0.0009	91.48	3.8e-08	H	AGGHDGGYASGGGEGGG	A
1	Solyc06g061200.1.1	23877	303	683.774	1365.53	2	1365.53	-0.0008	78.33	7.8e-06	G	YGGGAGGGEGGGHGGGY	A
1	Solyc06g061200.1.1	23877	303	683.774	1365.53	2	1365.53	-0.0008	79.44	1.4e-05	G	YGGGAGGGEGGGHGGGY	A
1	Solyc06g061200.1.1	23877	303	683.776	1365.54	2	1365.53	0.0033	73.77	5.8e-05	G	YGGGAGGGEGGGHGGGY	A
1	Solyc06g061200.1.1	23877	303	686.785	1371.55	2	1371.56	-0.0006	58.06	0.00014	G	AGGAPGGGYGGGGGHGGGG	G	Oxidation (P)
1	Solyc06g061200.1.1	23877	303	686.785	1371.56	2	1371.56	0.0001	50.79	0.00046	G	AGGAPGGGYGGGGGHGGGG	G	Oxidation (P)
1	Solyc06g061200.1.1	23877	303	686.785	1371.56	2	1371.56	0.0002	53.99	0.0003	G	AGGAPGGGYGGGGGHGGGG	G	Oxidation (P)
1	Solyc06g061200.1.1	23877	303	686.786	1371.56	2	1371.56	0.0022	46.03	0.00055	G	AGGAPGGGYGGGGGHGGGG	G	Oxidation (P)
1	Solyc06g061200.1.1	23877	303	687.793	1373.57	2	1373.57	-0.0005	53.46	8.4e-05	Y	GSGGGAGGGAGGAHGGAYG	G
1	Solyc06g061200.1.1	23877	303	687.793	1373.57	2	1373.57	0.0003	47.75	0.0002	G	GGYAGGGGGGSGAGGAHAG	G
1	Solyc06g061200.1.1	23877	303	687.793	1373.57	2	1373.57	0.0011	53.27	0.0018	G	SGGGAGGGAGGAHGGAYGG	G
1	Solyc06g061200.1.1	23877	303	687.793	1373.57	2	1373.57	0.0012	52.51	0.0032	G	SGGGAGGGAGGAHGGAYGG	G
1	Solyc06g061200.1.1	23877	303	687.794	1373.57	2	1373.57	0.0017	64.59	3.2e-06	H	AGGGYAGGGGGGSGAGGAH	A
1	Solyc06g061200.1.1	23877	303	687.794	1373.57	2	1373.57	0.002	102.09	1.4e-08	H	AGGGYAGGGGGGSGAGGAH	A
1	Solyc06g061200.1.1	23877	303	687.794	1373.57	2	1373.57	0.0031	52.79	5.1e-05	H	AGGGYAGGGGGGSGAGGAH	A
1	Solyc06g061200.1.1	23877	303	688.284	1374.55	2	1374.55	-0.0015	96.41	1.1e-08	D	GGYASGGGEGGGAGGGHA	G
1	Solyc06g061200.1.1	23877	303	688.284	1374.55	2	1374.55	-0.0005	92.67	2e-08	D	GGYASGGGEGGGAGGGHA	G
1	Solyc06g061200.1.1	23877	303	688.285	1374.55	2	1374.55	-0.0001	68.67	4.4e-06	D	GGYASGGGEGGGAGGGHA	G
1	Solyc06g061200.1.1	23877	303	688.285	1374.55	2	1374.55	0	100.26	5.6e-09	D	GGYASGGGEGGGAGGGHA	G
1	Solyc06g061200.1.1	23877	303	688.285	1374.56	2	1374.55	0.0016	120.41	2.7e-10	G	GGGGSGAGGGGAYAGGEH	A
1	Solyc06g061200.1.1	23877	303	688.286	1374.56	2	1374.55	0.0026	109.06	5.4e-10	D	GGYASGGGEGGGAGGGHA	G
1	Solyc06g061200.1.1	23877	303	688.288	1374.56	2	1374.55	0.0065	120.55	3.1e-10	G	GGGGSGAGGGGAYAGGEH	A
1	Solyc06g061200.1.1	23877	303	689.27	1376.53	2	1376.52	0.0028	42.21	0.0017	G	EHDGGYAAGGGEGGGS	G
1	Solyc06g061200.1.1	23877	303	694.78	1387.55	2	1387.55	-0.0039	90.65	4.1e-08	H	AGGYGGGAGGGEGGGHGGG	Y
1	Solyc06g061200.1.1	23877	303	694.781	1387.55	2	1387.55	-0.0036	93.41	3.4e-08	H	AGGYGGGAGGGEGGGHGGG	Y
1	Solyc06g061200.1.1	23877	303	694.782	1387.55	2	1387.55	-0.0014	51.18	0.00032	H	AGGYGGGAGGGEGGGHGGG	Y
1	Solyc06g061200.1.1	23877	303	694.782	1387.55	2	1387.55	-0.0014	79.71	1e-06	H	AGGYGGGAGGGEGGGHGGG	Y
1	Solyc06g061200.1.1	23877	303	694.782	1387.55	2	1387.55	-0.0012	57.59	7.6e-05	H	AGGYGGGAGGGEGGGHGGG	Y
1	Solyc06g061200.1.1	23877	303	694.782	1387.55	2	1387.55	-0.0008	45.96	0.00017	H	AGGYGGGAGGGEGGGHGGG	Y
1	Solyc06g061200.1.1	23877	303	694.782	1387.55	2	1387.55	-0.0004	43.79	0.00049	H	AGGYGGGAGGGEGGGHGGG	Y
1	Solyc06g061200.1.1	23877	303	694.782	1387.55	2	1387.55	-0.0001	73.72	2.4e-06	H	AGGYGGGAGGGEGGGHGGG	Y
1	Solyc06g061200.1.1	23877	303	694.782	1387.55	2	1387.55	0.0001	84.88	2.4e-07	H	AGGYGGGAGGGEGGGHGGG	Y
1	Solyc06g061200.1.1	23877	303	694.783	1387.55	2	1387.55	0.0002	37.8	0.0019	H	AGGYGGGAGGGEGGGHGGG	Y
1	Solyc06g061200.1.1	23877	303	694.783	1387.55	2	1387.55	0.0003	91.37	4e-08	H	AGGYGGGAGGGEGGGHGGG	Y
1	Solyc06g061200.1.1	23877	303	694.783	1387.55	2	1387.55	0.0003	93.95	1.5e-08	H	AGGYGGGAGGGEGGGHGGG	Y
1	Solyc06g061200.1.1	23877	303	694.783	1387.55	2	1387.55	0.0003	89.26	5.6e-08	H	AGGYGGGAGGGEGGGHGGG	Y
1	Solyc06g061200.1.1	23877	303	694.783	1387.55	2	1387.55	0.0005	64.48	9.2e-06	H	AGGYGGGAGGGEGGGHGGG	Y
1	Solyc06g061200.1.1	23877	303	694.783	1387.55	2	1387.55	0.0006	47.82	7e-05	H	AGGYGGGAGGGEGGGHGGG	Y
1	Solyc06g061200.1.1	23877	303	694.783	1387.55	2	1387.55	0.001	84.78	1.1e-07	H	AGGYGGGAGGGEGGGHGGG	Y
1	Solyc06g061200.1.1	23877	303	694.783	1387.55	2	1387.55	0.0012	85.01	1.5e-07	H	AGGYGGGAGGGEGGGHGGG	Y
1	Solyc06g061200.1.1	23877	303	694.783	1387.55	2	1387.55	0.0013	77.42	1.2e-06	H	AGGYGGGAGGGEGGGHGGG	Y
1	Solyc06g061200.1.1	23877	303	694.783	1387.55	2	1387.55	0.0021	74.04	1.4e-06	H	AGGYGGGAGGGEGGGHGGG	Y
1	Solyc06g061200.1.1	23877	303	694.784	1387.55	2	1387.55	0.0025	44.02	0.0011	H	AGGYGGGAGGGEGGGHGGG	Y
1	Solyc06g061200.1.1	23877	303	694.784	1387.55	2	1387.55	0.0029	48.34	0.00025	H	AGGYGGGAGGGEGGGHGGG	Y
1	Solyc06g061200.1.1	23877	303	694.784	1387.55	2	1387.55	0.0029	45.23	0.00034	H	AGGYGGGAGGGEGGGHGGG	Y
1	Solyc06g061200.1.1	23877	303	694.784	1387.55	2	1387.55	0.0032	63.17	1e-05	H	AGGYGGGAGGGEGGGHGGG	Y
1	Solyc06g061200.1.1	23877	303	694.784	1387.55	2	1387.55	0.004	71.88	3.4e-06	H	AGGYGGGAGGGEGGGHGGG	Y
1	Solyc06g061200.1.1	23877	303	694.785	1387.56	2	1387.55	0.0061	64.35	2.1e-05	H	AGGYGGGAGGGEGGGHGGG	Y
1	Solyc06g061200.1.1	23877	303	695.791	1389.57	2	1389.57	0.0008	83.86	1.3e-07	A	GGGGSGSGAGGGHAGGGYA	G
1	Solyc06g061200.1.1	23877	303	695.791	1389.57	2	1389.57	0.0012	51.46	9.6e-05	A	GGGGSGSGAGGGHAGGGYA	G
1	Solyc06g061200.1.1	23877	303	695.791	1389.57	2	1389.57	0.0018	98.14	2.9e-07	A	SGGGYGSGGGAGGGAGGAH	G
1	Solyc06g061200.1.1	23877	303	695.791	1389.57	2	1389.57	0.0019	118.61	1.5e-09	A	SGGGYGSGGGAGGGAGGAH	G
1	Solyc06g061200.1.1	23877	303	695.791	1389.57	2	1389.57	0.0022	111.14	4.7e-10	A	SGGGYGSGGGAGGGAGGAH	G
1	Solyc06g061200.1.1	23877	303	695.792	1389.57	2	1389.57	0.0036	80.31	4.1e-07	A	SGGGYGSGGGAGGGAGGAH	G
1	Solyc06g061200.1.1	23877	303	464.86	1391.56	3	1391.56	0.0004	38.15	0.0014	A	GGGGGGSGAGGAHAGGHDG	G
1	Solyc06g061200.1.1	23877	303	464.86	1391.56	3	1391.56	0.001	45.83	0.00049	A	GGGGGGSGAGGAHAGGHDG	G
1	Solyc06g061200.1.1	23877	303	464.86	1391.56	3	1391.56	0.0016	36.3	0.0022	A	GGGGGGSGAGGAHAGGHDG	G
1	Solyc06g061200.1.1	23877	303	697.307	1392.6	2	1392.6	-0.0018	28.69	0.0067	D	GGYAAGGGGGSGGGGGGAVA	G
1	Solyc06g061200.1.1	23877	303	697.308	1392.6	2	1392.6	0.0002	76.58	1.3e-06	D	GGYAAGGGGGSGGGGGGAVA	G
1	Solyc06g061200.1.1	23877	303	697.31	1392.61	2	1392.6	0.0035	37.15	0.0013	D	GGYAAGGGGGSGGGGGGAVA	G
1	Solyc06g061200.1.1	23877	303	697.801	1393.59	2	1393.59	0.0013	32.18	0.0053	G	GEVGAYAGGGGGGSGGGGA	Y
1	Solyc06g061200.1.1	23877	303	700.796	1399.58	2	1399.58	0.0016	30.88	0.0084	G	GAYGGGGGSGAGGGGAYAG	G
1	Solyc06g061200.1.1	23877	303	701.299	1400.58	2	1400.58	0.0017	31.16	0.0093	S	GGGAGGGAGGAHGGAYGGGG	G
1	Solyc06g061200.1.1	23877	303	702.775	1403.54	2	1403.53	0.0015	92.87	2e-08	A	GGEHDGGYAAGGGEGGG	S
1	Solyc06g061200.1.1	23877	303	702.798	1403.58	2	1403.58	0.0002	110.05	1.4e-09	A	GGGAHGGGAYAGGSGGGTG	G
1	Solyc06g061200.1.1	23877	303	702.798	1403.58	2	1403.58	0.0003	102.32	2.6e-09	A	GGGAHGGGAYAGGSGGGTG	G
1	Solyc06g061200.1.1	23877	303	702.798	1403.58	2	1403.58	0.001	100.9	3.4e-09	A	GGGAHGGGAYAGGSGGGTG	G
1	Solyc06g061200.1.1	23877	303	702.798	1403.58	2	1403.58	0.001	90.74	3.1e-08	A	GGGAHGGGAYAGGSGGGTG	G
1	Solyc06g061200.1.1	23877	303	702.799	1403.58	2	1403.58	0.0013	97.05	3.3e-08	A	GGGAHGGGAYAGGSGGGTG	G
1	Solyc06g061200.1.1	23877	303	702.799	1403.58	2	1403.58	0.0014	37.22	0.0016	A	GGGAHGGGAYAGGSGGGTG	G
1	Solyc06g061200.1.1	23877	303	702.799	1403.58	2	1403.58	0.0015	105.85	5e-09	A	GGGAHGGGAYAGGSGGGTG	G
1	Solyc06g061200.1.1	23877	303	469.531	1405.57	3	1405.57	0	86.05	7.6e-08	Y	AGGGGGGSGAGGAHAGGHD	G
1	Solyc06g061200.1.1	23877	303	469.531	1405.57	3	1405.57	0.0003	63.1	1.4e-05	Y	AGGGGGGSGAGGAHAGGHD	G
1	Solyc06g061200.1.1	23877	303	705.809	1409.6	2	1409.6	0.0002	133.04	9.5e-11	A	GGGGGSGGGGGGAVAGGGAHG	G
1	Solyc06g061200.1.1	23877	303	705.809	1409.6	2	1409.6	0.0006	74.88	5.6e-05	A	GGGGGSGGGGGGAVAGGGAHG	G
1	Solyc06g061200.1.1	23877	303	471.195	1410.56	3	1410.57	-0.0033	50.37	0.00014	E	HAGGYGGGAGGGEGGGHG	G
1	Solyc06g061200.1.1	23877	303	706.289	1410.56	2	1410.57	-0.0031	126.7	1.2e-11	E	HAGGYGGGAGGGEGGGHG	G
1	Solyc06g061200.1.1	23877	303	706.289	1410.56	2	1410.57	-0.0029	124.75	1.7e-11	E	HAGGYGGGAGGGEGGGHG	G
1	Solyc06g061200.1.1	23877	303	706.289	1410.56	2	1410.57	-0.0018	124.25	1.9e-11	E	HAGGYGGGAGGGEGGGHG	G
1	Solyc06g061200.1.1	23877	303	471.195	1410.56	3	1410.57	-0.0017	45.9	0.00022	E	HAGGYGGGAGGGEGGGHG	G
1	Solyc06g061200.1.1	23877	303	706.29	1410.56	2	1410.57	-0.0012	129.87	3.6e-12	E	HAGGYGGGAGGGEGGGHG	G
1	Solyc06g061200.1.1	23877	303	471.196	1410.57	3	1410.57	-0.001	51.36	0.00048	E	HAGGYGGGAGGGEGGGHG	G
1	Solyc06g061200.1.1	23877	303	471.196	1410.57	3	1410.57	-0.001	64.2	3.2e-05	E	HAGGYGGGAGGGEGGGHG	G
1	Solyc06g061200.1.1	23877	303	471.196	1410.57	3	1410.57	-0.0008	56.79	3.6e-05	E	HAGGYGGGAGGGEGGGHG	G
1	Solyc06g061200.1.1	23877	303	706.29	1410.57	2	1410.57	-0.0007	125.44	1.2e-11	E	HAGGYGGGAGGGEGGGHG	G
1	Solyc06g061200.1.1	23877	303	471.196	1410.57	3	1410.57	-0.0007	43.95	0.00058	E	HAGGYGGGAGGGEGGGHG	G
1	Solyc06g061200.1.1	23877	303	471.196	1410.57	3	1410.57	-0.0007	49.51	0.00012	E	HAGGYGGGAGGGEGGGHG	G
1	Solyc06g061200.1.1	23877	303	471.196	1410.57	3	1410.57	-0.0007	29.24	0.005	E	HAGGYGGGAGGGEGGGHG	G
1	Solyc06g061200.1.1	23877	303	471.196	1410.57	3	1410.57	-0.0005	38.07	0.0022	E	HAGGYGGGAGGGEGGGHG	G
1	Solyc06g061200.1.1	23877	303	471.196	1410.57	3	1410.57	-0.0004	28.91	0.0062	E	HAGGYGGGAGGGEGGGHG	G
1	Solyc06g061200.1.1	23877	303	471.196	1410.57	3	1410.57	-0.0004	40.26	0.002	E	HAGGYGGGAGGGEGGGHG	G
1	Solyc06g061200.1.1	23877	303	471.196	1410.57	3	1410.57	-0.0003	47.91	0.00023	E	HAGGYGGGAGGGEGGGHG	G
1	Solyc06g061200.1.1	23877	303	471.196	1410.57	3	1410.57	-0.0003	50.24	0.00022	E	HAGGYGGGAGGGEGGGHG	G
1	Solyc06g061200.1.1	23877	303	706.29	1410.57	2	1410.57	-0.0003	126.17	9.9e-12	E	HAGGYGGGAGGGEGGGHG	G
1	Solyc06g061200.1.1	23877	303	706.29	1410.57	2	1410.57	-0.0003	123.61	2.2e-11	E	HAGGYGGGAGGGEGGGHG	G
1	Solyc06g061200.1.1	23877	303	471.196	1410.57	3	1410.57	-0.0002	44.42	0.00034	E	HAGGYGGGAGGGEGGGHG	G
1	Solyc06g061200.1.1	23877	303	706.29	1410.57	2	1410.57	-0.0001	98.02	4.4e-09	E	HAGGYGGGAGGGEGGGHG	G
1	Solyc06g061200.1.1	23877	303	706.29	1410.57	2	1410.57	-0.0001	120.52	2.6e-11	E	HAGGYGGGAGGGEGGGHG	G
1	Solyc06g061200.1.1	23877	303	471.196	1410.57	3	1410.57	-0.0001	43.81	0.00023	E	HAGGYGGGAGGGEGGGHG	G
1	Solyc06g061200.1.1	23877	303	706.29	1410.57	2	1410.57	0	131.63	4.1e-12	E	HAGGYGGGAGGGEGGGHG	G
1	Solyc06g061200.1.1	23877	303	706.29	1410.57	2	1410.57	0.0001	105.71	5.4e-10	E	HAGGYGGGAGGGEGGGHG	G
1	Solyc06g061200.1.1	23877	303	706.29	1410.57	2	1410.57	0.0001	97.59	6.1e-09	E	HAGGYGGGAGGGEGGGHG	G
1	Solyc06g061200.1.1	23877	303	471.196	1410.57	3	1410.57	0.0001	83.48	2.7e-07	E	HAGGYGGGAGGGEGGGHG	G
1	Solyc06g061200.1.1	23877	303	706.29	1410.57	2	1410.57	0.0002	117.44	7.1e-11	E	HAGGYGGGAGGGEGGGHG	G
1	Solyc06g061200.1.1	23877	303	471.196	1410.57	3	1410.57	0.0003	63.33	8.7e-06	E	HAGGYGGGAGGGEGGGHG	G
1	Solyc06g061200.1.1	23877	303	471.196	1410.57	3	1410.57	0.0003	75.23	1.6e-06	E	HAGGYGGGAGGGEGGGHG	G
1	Solyc06g061200.1.1	23877	303	706.29	1410.57	2	1410.57	0.0004	93.64	5.9e-09	E	HAGGYGGGAGGGEGGGHG	G
1	Solyc06g061200.1.1	23877	303	706.291	1410.57	2	1410.57	0.0005	121.92	2.1e-11	E	HAGGYGGGAGGGEGGGHG	G
1	Solyc06g061200.1.1	23877	303	471.196	1410.57	3	1410.57	0.0005	38.41	0.0019	E	HAGGYGGGAGGGEGGGHG	G
1	Solyc06g061200.1.1	23877	303	706.291	1410.57	2	1410.57	0.0006	105.27	4.8e-10	E	HAGGYGGGAGGGEGGGHG	G
1	Solyc06g061200.1.1	23877	303	471.196	1410.57	3	1410.57	0.0007	47.4	0.00022	E	HAGGYGGGAGGGEGGGHG	G
1	Solyc06g061200.1.1	23877	303	471.196	1410.57	3	1410.57	0.0007	34.23	0.01	E	HAGGYGGGAGGGEGGGHG	G
1	Solyc06g061200.1.1	23877	303	706.291	1410.57	2	1410.57	0.0007	83.1	4.8e-08	E	HAGGYGGGAGGGEGGGHG	G
1	Solyc06g061200.1.1	23877	303	706.291	1410.57	2	1410.57	0.0008	117.69	1e-10	E	HAGGYGGGAGGGEGGGHG	G
1	Solyc06g061200.1.1	23877	303	706.291	1410.57	2	1410.57	0.0008	113.54	1.2e-10	E	HAGGYGGGAGGGEGGGHG	G
1	Solyc06g061200.1.1	23877	303	706.291	1410.57	2	1410.57	0.0008	117.01	5.4e-11	E	HAGGYGGGAGGGEGGGHG	G
1	Solyc06g061200.1.1	23877	303	706.291	1410.57	2	1410.57	0.0008	115.5	9.7e-11	E	HAGGYGGGAGGGEGGGHG	G
1	Solyc06g061200.1.1	23877	303	706.291	1410.57	2	1410.57	0.001	73.18	3.9e-07	E	HAGGYGGGAGGGEGGGHG	G
1	Solyc06g061200.1.1	23877	303	706.291	1410.57	2	1410.57	0.001	121.5	2e-11	E	HAGGYGGGAGGGEGGGHG	G
1	Solyc06g061200.1.1	23877	303	706.291	1410.57	2	1410.57	0.001	125.74	9.8e-12	E	HAGGYGGGAGGGEGGGHG	G
1	Solyc06g061200.1.1	23877	303	706.291	1410.57	2	1410.57	0.001	138.7	8.5e-13	E	HAGGYGGGAGGGEGGGHG	G
1	Solyc06g061200.1.1	23877	303	706.291	1410.57	2	1410.57	0.0011	123.77	1.1e-11	E	HAGGYGGGAGGGEGGGHG	G
1	Solyc06g061200.1.1	23877	303	706.291	1410.57	2	1410.57	0.0011	104.09	9.8e-10	E	HAGGYGGGAGGGEGGGHG	G
1	Solyc06g061200.1.1	23877	303	706.291	1410.57	2	1410.57	0.0011	121.82	3.1e-11	E	HAGGYGGGAGGGEGGGHG	G
1	Solyc06g061200.1.1	23877	303	706.291	1410.57	2	1410.57	0.0011	119.25	4.1e-11	E	HAGGYGGGAGGGEGGGHG	G
1	Solyc06g061200.1.1	23877	303	706.291	1410.57	2	1410.57	0.0011	111.08	2.7e-10	E	HAGGYGGGAGGGEGGGHG	G
1	Solyc06g061200.1.1	23877	303	706.291	1410.57	2	1410.57	0.0012	119.06	4.2e-11	E	HAGGYGGGAGGGEGGGHG	G
1	Solyc06g061200.1.1	23877	303	706.291	1410.57	2	1410.57	0.0012	99.26	1.7e-09	E	HAGGYGGGAGGGEGGGHG	G
1	Solyc06g061200.1.1	23877	303	706.291	1410.57	2	1410.57	0.0013	99.69	2.1e-09	E	HAGGYGGGAGGGEGGGHG	G
1	Solyc06g061200.1.1	23877	303	706.291	1410.57	2	1410.57	0.0013	119.24	5.6e-11	E	HAGGYGGGAGGGEGGGHG	G
1	Solyc06g061200.1.1	23877	303	706.291	1410.57	2	1410.57	0.0013	98.67	4.7e-09	E	HAGGYGGGAGGGEGGGHG	G
1	Solyc06g061200.1.1	23877	303	706.291	1410.57	2	1410.57	0.0015	97.69	5.1e-09	E	HAGGYGGGAGGGEGGGHG	G
1	Solyc06g061200.1.1	23877	303	706.291	1410.57	2	1410.57	0.0015	124.73	6.5e-12	E	HAGGYGGGAGGGEGGGHG	G
1	Solyc06g061200.1.1	23877	303	706.291	1410.57	2	1410.57	0.0016	92.1	8.1e-09	E	HAGGYGGGAGGGEGGGHG	G
1	Solyc06g061200.1.1	23877	303	706.291	1410.57	2	1410.57	0.0016	129.14	1.1e-11	E	HAGGYGGGAGGGEGGGHG	G
1	Solyc06g061200.1.1	23877	303	706.291	1410.57	2	1410.57	0.0017	90.32	1.2e-08	E	HAGGYGGGAGGGEGGGHG	G
1	Solyc06g061200.1.1	23877	303	706.292	1410.57	2	1410.57	0.0024	127.95	4e-12	E	HAGGYGGGAGGGEGGGHG	G
1	Solyc06g061200.1.1	23877	303	706.292	1410.57	2	1410.57	0.0027	114.65	1.2e-10	E	HAGGYGGGAGGGEGGGHG	G
1	Solyc06g061200.1.1	23877	303	706.292	1410.57	2	1410.57	0.0027	138.97	8e-13	E	HAGGYGGGAGGGEGGGHG	G
1	Solyc06g061200.1.1	23877	303	706.292	1410.57	2	1410.57	0.0029	121.9	3.3e-11	E	HAGGYGGGAGGGEGGGHG	G
1	Solyc06g061200.1.1	23877	303	706.292	1410.57	2	1410.57	0.0035	125.8	6.3e-12	E	HAGGYGGGAGGGEGGGHG	G
1	Solyc06g061200.1.1	23877	303	706.292	1410.57	2	1410.57	0.0037	122.26	2.7e-11	E	HAGGYGGGAGGGEGGGHG	G
1	Solyc06g061200.1.1	23877	303	471.197	1410.57	3	1410.57	0.0037	41.55	0.00063	E	HAGGYGGGAGGGEGGGHG	G
1	Solyc06g061200.1.1	23877	303	706.293	1410.57	2	1410.57	0.0058	119.44	4.8e-11	E	HAGGYGGGAGGGEGGGHG	G
1	Solyc06g061200.1.1	23877	303	709.295	1416.57	2	1416.58	-0.0018	128.58	4.4e-12	A	GGGHAGGGYAGGGGGGSGAG	G
1	Solyc06g061200.1.1	23877	303	709.295	1416.58	2	1416.58	-0.0006	47.57	5.1e-05	A	GGGHAGGGYAGGGGGGSGAG	G
1	Solyc06g061200.1.1	23877	303	709.296	1416.58	2	1416.58	-0.0001	95.72	1e-08	A	GGGHAGGGYAGGGGGGSGAG	G
1	Solyc06g061200.1.1	23877	303	709.296	1416.58	2	1416.58	0.0003	119.34	1.5e-10	A	GGGHAGGGYAGGGGGGSGAG	G
1	Solyc06g061200.1.1	23877	303	709.296	1416.58	2	1416.58	0.0004	115.98	2.2e-10	A	GGGHAGGGYAGGGGGGSGAG	G
1	Solyc06g061200.1.1	23877	303	709.296	1416.58	2	1416.58	0.0006	73.64	4.7e-06	S	GGGYGSGGGAGGGAGGAHGG	A
1	Solyc06g061200.1.1	23877	303	709.296	1416.58	2	1416.58	0.0008	113.29	1.1e-09	A	GGGHAGGGYAGGGGGGSGAG	G
1	Solyc06g061200.1.1	23877	303	709.296	1416.58	2	1416.58	0.001	112.53	6e-10	A	GGGHAGGGYAGGGGGGSGAG	G
1	Solyc06g061200.1.1	23877	303	709.296	1416.58	2	1416.58	0.001	128.42	6e-12	A	GGGHAGGGYAGGGGGGSGAG	G
1	Solyc06g061200.1.1	23877	303	709.296	1416.58	2	1416.58	0.0014	110.51	1.2e-09	A	GGGHAGGGYAGGGGGGSGAG	G
1	Solyc06g061200.1.1	23877	303	709.297	1416.58	2	1416.58	0.0017	116.52	2.7e-10	A	GGGHAGGGYAGGGGGGSGAG	G
1	Solyc06g061200.1.1	23877	303	709.297	1416.58	2	1416.58	0.0017	88.04	5.2e-08	S	GGGYGSGGGAGGGAGGAHGG	A
1	Solyc06g061200.1.1	23877	303	474.203	1419.59	3	1419.59	0.0001	54.57	0.00024	Y	AGGGGGGSGAGGAHAGGEH	D
1	Solyc06g061200.1.1	23877	303	474.203	1419.59	3	1419.59	0.0007	68.38	1e-05	Y	AGGGGGGSGAGGAHAGGEH	D
1	Solyc06g061200.1.1	23877	303	712.28	1422.54	2	1422.55	-0.0103	73.05	1.2e-05	G	GYGGGAGGGEGGGHGGGY	A
1	Solyc06g061200.1.1	23877	303	712.28	1422.54	2	1422.55	-0.0101	71.78	7.7e-06	G	GYGGGAGGGEGGGHGGGY	A
1	Solyc06g061200.1.1	23877	303	712.282	1422.55	2	1422.55	-0.0051	71.87	2.3e-05	G	GYGGGAGGGEGGGHGGGY	A
1	Solyc06g061200.1.1	23877	303	712.283	1422.55	2	1422.55	-0.0043	74.45	1.1e-05	G	GYGGGAGGGEGGGHGGGY	A
1	Solyc06g061200.1.1	23877	303	712.283	1422.55	2	1422.55	-0.004	74.33	3.2e-05	G	GYGGGAGGGEGGGHGGGY	A
1	Solyc06g061200.1.1	23877	303	712.283	1422.55	2	1422.55	-0.0039	74.48	1.5e-05	G	GYGGGAGGGEGGGHGGGY	A
1	Solyc06g061200.1.1	23877	303	712.283	1422.55	2	1422.55	-0.0032	60.96	1.6e-05	G	GYGGGAGGGEGGGHGGGY	A
1	Solyc06g061200.1.1	23877	303	712.283	1422.55	2	1422.55	-0.0026	76.51	9.6e-06	G	GYGGGAGGGEGGGHGGGY	A
1	Solyc06g061200.1.1	23877	303	712.284	1422.55	2	1422.55	-0.0021	32.99	0.0079	G	GYGGGAGGGEGGGHGGGY	A
1	Solyc06g061200.1.1	23877	303	712.284	1422.55	2	1422.55	-0.002	34.24	0.0023	G	GYGGGAGGGEGGGHGGGY	A
1	Solyc06g061200.1.1	23877	303	712.284	1422.55	2	1422.55	-0.0017	45.27	0.00041	G	GYGGGAGGGEGGGHGGGY	A
1	Solyc06g061200.1.1	23877	303	712.284	1422.55	2	1422.55	-0.0016	44.76	0.00037	G	GYGGGAGGGEGGGHGGGY	A
1	Solyc06g061200.1.1	23877	303	712.284	1422.55	2	1422.55	-0.0013	56.74	0.00015	G	GYGGGAGGGEGGGHGGGY	A
1	Solyc06g061200.1.1	23877	303	712.284	1422.55	2	1422.55	-0.0011	40.08	0.0095	G	GYGGGAGGGEGGGHGGGY	A
1	Solyc06g061200.1.1	23877	303	712.284	1422.55	2	1422.55	-0.0011	77.49	6.4e-06	G	GYGGGAGGGEGGGHGGGY	A
1	Solyc06g061200.1.1	23877	303	712.284	1422.55	2	1422.55	-0.001	53.34	6.9e-05	G	GYGGGAGGGEGGGHGGGY	A
1	Solyc06g061200.1.1	23877	303	712.284	1422.55	2	1422.55	-0.001	53.41	8.6e-05	G	GYGGGAGGGEGGGHGGGY	A
1	Solyc06g061200.1.1	23877	303	712.284	1422.55	2	1422.55	-0.001	67.64	1.6e-05	G	GYGGGAGGGEGGGHGGGY	A
1	Solyc06g061200.1.1	23877	303	712.284	1422.55	2	1422.55	-0.0009	41.97	0.0027	G	GYGGGAGGGEGGGHGGGY	A
1	Solyc06g061200.1.1	23877	303	712.284	1422.55	2	1422.55	-0.0009	46.33	0.0008	G	GYGGGAGGGEGGGHGGGY	A
1	Solyc06g061200.1.1	23877	303	712.284	1422.55	2	1422.55	-0.0009	33.4	0.0056	G	GYGGGAGGGEGGGHGGGY	A
1	Solyc06g061200.1.1	23877	303	712.284	1422.55	2	1422.55	-0.0007	50.63	0.0024	G	GYGGGAGGGEGGGHGGGY	A
1	Solyc06g061200.1.1	23877	303	712.284	1422.55	2	1422.55	-0.0007	65.74	1.7e-05	G	GYGGGAGGGEGGGHGGGY	A
1	Solyc06g061200.1.1	23877	303	712.284	1422.55	2	1422.55	-0.0006	72.29	7.6e-06	G	GYGGGAGGGEGGGHGGGY	A
1	Solyc06g061200.1.1	23877	303	712.284	1422.55	2	1422.55	-0.0006	73.92	5.1e-05	G	GYGGGAGGGEGGGHGGGY	A
1	Solyc06g061200.1.1	23877	303	712.284	1422.55	2	1422.55	-0.0005	47.7	0.00064	G	GYGGGAGGGEGGGHGGGY	A
1	Solyc06g061200.1.1	23877	303	712.284	1422.55	2	1422.55	-0.0005	70.03	6.3e-05	G	GYGGGAGGGEGGGHGGGY	A
1	Solyc06g061200.1.1	23877	303	712.284	1422.55	2	1422.55	-0.0005	73.42	7.7e-06	G	GYGGGAGGGEGGGHGGGY	A
1	Solyc06g061200.1.1	23877	303	712.285	1422.55	2	1422.55	-0.0004	77.37	4.6e-06	G	GYGGGAGGGEGGGHGGGY	A
1	Solyc06g061200.1.1	23877	303	712.285	1422.55	2	1422.55	-0.0004	81.36	3.3e-06	G	GYGGGAGGGEGGGHGGGY	A
1	Solyc06g061200.1.1	23877	303	712.285	1422.55	2	1422.55	-0.0002	77.09	9.5e-06	G	GYGGGAGGGEGGGHGGGY	A
1	Solyc06g061200.1.1	23877	303	712.285	1422.55	2	1422.55	-0.0002	70.21	2.2e-05	G	GYGGGAGGGEGGGHGGGY	A
1	Solyc06g061200.1.1	23877	303	712.285	1422.55	2	1422.55	-0.0002	81.17	2.9e-06	G	GYGGGAGGGEGGGHGGGY	A
1	Solyc06g061200.1.1	23877	303	712.285	1422.55	2	1422.55	-0.0001	96.04	1.4e-07	G	GYGGGAGGGEGGGHGGGY	A
1	Solyc06g061200.1.1	23877	303	712.285	1422.55	2	1422.55	-0.0001	73.19	2.1e-05	G	GYGGGAGGGEGGGHGGGY	A
1	Solyc06g061200.1.1	23877	303	712.285	1422.55	2	1422.55	-0.0001	60.46	0.00015	G	GYGGGAGGGEGGGHGGGY	A
1	Solyc06g061200.1.1	23877	303	712.285	1422.55	2	1422.55	-0.0001	74.01	5.9e-06	G	GYGGGAGGGEGGGHGGGY	A
1	Solyc06g061200.1.1	23877	303	712.285	1422.55	2	1422.55	-0.0001	77.66	4.1e-06	G	GYGGGAGGGEGGGHGGGY	A
1	Solyc06g061200.1.1	23877	303	712.285	1422.55	2	1422.55	0	45.23	0.00068	G	GYGGGAGGGEGGGHGGGY	A
1	Solyc06g061200.1.1	23877	303	712.285	1422.55	2	1422.55	0	76.96	1.4e-06	G	GYGGGAGGGEGGGHGGGY	A
1	Solyc06g061200.1.1	23877	303	712.285	1422.55	2	1422.55	0	66.65	6.8e-06	G	GYGGGAGGGEGGGHGGGY	A
1	Solyc06g061200.1.1	23877	303	712.285	1422.55	2	1422.55	0	45	0.00072	G	GYGGGAGGGEGGGHGGGY	A
1	Solyc06g061200.1.1	23877	303	712.285	1422.55	2	1422.55	0	73.33	2.5e-05	G	GYGGGAGGGEGGGHGGGY	A
1	Solyc06g061200.1.1	23877	303	712.285	1422.55	2	1422.55	0	71.15	7.5e-06	G	GYGGGAGGGEGGGHGGGY	A
1	Solyc06g061200.1.1	23877	303	712.285	1422.55	2	1422.55	0	71.53	2.3e-06	G	GYGGGAGGGEGGGHGGGY	A
1	Solyc06g061200.1.1	23877	303	712.285	1422.56	2	1422.55	0.0001	73.32	1.5e-05	G	GYGGGAGGGEGGGHGGGY	A
1	Solyc06g061200.1.1	23877	303	712.285	1422.56	2	1422.55	0.0001	70.13	0.00012	G	GYGGGAGGGEGGGHGGGY	A
1	Solyc06g061200.1.1	23877	303	712.285	1422.56	2	1422.55	0.0001	60.23	0.00017	G	GYGGGAGGGEGGGHGGGY	A
1	Solyc06g061200.1.1	23877	303	712.285	1422.56	2	1422.55	0.0001	69.43	4.1e-06	G	GYGGGAGGGEGGGHGGGY	A
1	Solyc06g061200.1.1	23877	303	712.285	1422.56	2	1422.55	0.0002	54.76	0.00022	G	GYGGGAGGGEGGGHGGGY	A
1	Solyc06g061200.1.1	23877	303	712.285	1422.56	2	1422.55	0.0002	65.2	1.5e-05	G	GYGGGAGGGEGGGHGGGY	A
1	Solyc06g061200.1.1	23877	303	712.285	1422.56	2	1422.55	0.0002	32.92	0.0057	G	GYGGGAGGGEGGGHGGGY	A
1	Solyc06g061200.1.1	23877	303	712.285	1422.56	2	1422.55	0.0002	74.79	5.6e-06	G	GYGGGAGGGEGGGHGGGY	A
1	Solyc06g061200.1.1	23877	303	712.285	1422.56	2	1422.55	0.0002	72.85	2e-05	G	GYGGGAGGGEGGGHGGGY	A
1	Solyc06g061200.1.1	23877	303	712.285	1422.56	2	1422.55	0.0002	78.57	2.2e-06	G	GYGGGAGGGEGGGHGGGY	A
1	Solyc06g061200.1.1	23877	303	712.285	1422.56	2	1422.55	0.0002	64.84	3.9e-05	G	GYGGGAGGGEGGGHGGGY	A
1	Solyc06g061200.1.1	23877	303	712.285	1422.56	2	1422.55	0.0002	77.39	4.3e-06	G	GYGGGAGGGEGGGHGGGY	A
1	Solyc06g061200.1.1	23877	303	712.285	1422.56	2	1422.55	0.0002	82.7	3.9e-06	G	GYGGGAGGGEGGGHGGGY	A
1	Solyc06g061200.1.1	23877	303	712.285	1422.56	2	1422.55	0.0002	76.53	6.5e-06	G	GYGGGAGGGEGGGHGGGY	A
1	Solyc06g061200.1.1	23877	303	712.285	1422.56	2	1422.55	0.0002	70.07	9.5e-06	G	GYGGGAGGGEGGGHGGGY	A
1	Solyc06g061200.1.1	23877	303	712.285	1422.56	2	1422.55	0.0002	78.16	6.4e-06	G	GYGGGAGGGEGGGHGGGY	A
1	Solyc06g061200.1.1	23877	303	712.285	1422.56	2	1422.55	0.0002	70.3	1e-05	G	GYGGGAGGGEGGGHGGGY	A
1	Solyc06g061200.1.1	23877	303	712.285	1422.56	2	1422.55	0.0004	70.29	1.6e-05	G	GYGGGAGGGEGGGHGGGY	A
1	Solyc06g061200.1.1	23877	303	712.285	1422.56	2	1422.55	0.0004	66.51	2.4e-05	G	GYGGGAGGGEGGGHGGGY	A
1	Solyc06g061200.1.1	23877	303	712.285	1422.56	2	1422.55	0.0004	80.68	3.2e-06	G	GYGGGAGGGEGGGHGGGY	A
1	Solyc06g061200.1.1	23877	303	712.285	1422.56	2	1422.55	0.0004	79.16	3.2e-06	G	GYGGGAGGGEGGGHGGGY	A
1	Solyc06g061200.1.1	23877	303	712.285	1422.56	2	1422.55	0.0004	77.61	5.5e-06	G	GYGGGAGGGEGGGHGGGY	A
1	Solyc06g061200.1.1	23877	303	712.285	1422.56	2	1422.55	0.0004	71.06	1.3e-05	G	GYGGGAGGGEGGGHGGGY	A
1	Solyc06g061200.1.1	23877	303	712.285	1422.56	2	1422.55	0.0004	72.11	2e-05	G	GYGGGAGGGEGGGHGGGY	A
1	Solyc06g061200.1.1	23877	303	712.285	1422.56	2	1422.55	0.0004	78.25	9.9e-06	G	GYGGGAGGGEGGGHGGGY	A
1	Solyc06g061200.1.1	23877	303	712.285	1422.56	2	1422.55	0.0004	76.92	6.6e-06	G	GYGGGAGGGEGGGHGGGY	A
1	Solyc06g061200.1.1	23877	303	712.285	1422.56	2	1422.55	0.0004	65.61	2.6e-05	G	GYGGGAGGGEGGGHGGGY	A
1	Solyc06g061200.1.1	23877	303	712.285	1422.56	2	1422.55	0.0004	64.84	1.1e-05	G	GYGGGAGGGEGGGHGGGY	A
1	Solyc06g061200.1.1	23877	303	712.285	1422.56	2	1422.55	0.0005	65.07	1.9e-05	G	GYGGGAGGGEGGGHGGGY	A
1	Solyc06g061200.1.1	23877	303	712.285	1422.56	2	1422.55	0.0005	65.32	1.1e-05	G	GYGGGAGGGEGGGHGGGY	A
1	Solyc06g061200.1.1	23877	303	712.285	1422.56	2	1422.55	0.0005	63.1	2.7e-05	G	GYGGGAGGGEGGGHGGGY	A
1	Solyc06g061200.1.1	23877	303	712.285	1422.56	2	1422.55	0.0005	79.16	6.2e-07	G	GYGGGAGGGEGGGHGGGY	A
1	Solyc06g061200.1.1	23877	303	712.285	1422.56	2	1422.55	0.0005	72.26	7.4e-06	G	GYGGGAGGGEGGGHGGGY	A
1	Solyc06g061200.1.1	23877	303	712.285	1422.56	2	1422.55	0.0005	72.5	1.3e-05	G	GYGGGAGGGEGGGHGGGY	A
1	Solyc06g061200.1.1	23877	303	712.285	1422.56	2	1422.55	0.0005	75.57	3.5e-06	G	GYGGGAGGGEGGGHGGGY	A
1	Solyc06g061200.1.1	23877	303	712.285	1422.56	2	1422.55	0.0005	76.16	5.7e-06	G	GYGGGAGGGEGGGHGGGY	A
1	Solyc06g061200.1.1	23877	303	712.285	1422.56	2	1422.55	0.0005	77.44	1.2e-05	G	GYGGGAGGGEGGGHGGGY	A
1	Solyc06g061200.1.1	23877	303	712.285	1422.56	2	1422.55	0.0005	73.29	1.1e-05	G	GYGGGAGGGEGGGHGGGY	A
1	Solyc06g061200.1.1	23877	303	712.285	1422.56	2	1422.55	0.0005	73.15	4.9e-06	G	GYGGGAGGGEGGGHGGGY	A
1	Solyc06g061200.1.1	23877	303	712.285	1422.56	2	1422.55	0.0006	74.6	2.5e-05	G	GYGGGAGGGEGGGHGGGY	A
1	Solyc06g061200.1.1	23877	303	712.285	1422.56	2	1422.55	0.0006	50.15	0.0002	G	GYGGGAGGGEGGGHGGGY	A
1	Solyc06g061200.1.1	23877	303	712.285	1422.56	2	1422.55	0.0006	46.47	0.0052	G	GYGGGAGGGEGGGHGGGY	A
1	Solyc06g061200.1.1	23877	303	712.285	1422.56	2	1422.55	0.0006	70.91	2.2e-05	G	GYGGGAGGGEGGGHGGGY	A
1	Solyc06g061200.1.1	23877	303	712.285	1422.56	2	1422.55	0.0006	40.34	0.002	G	GYGGGAGGGEGGGHGGGY	A
1	Solyc06g061200.1.1	23877	303	712.285	1422.56	2	1422.55	0.0006	70.59	5e-06	G	GYGGGAGGGEGGGHGGGY	A
1	Solyc06g061200.1.1	23877	303	712.285	1422.56	2	1422.55	0.0006	74.28	1.6e-05	G	GYGGGAGGGEGGGHGGGY	A
1	Solyc06g061200.1.1	23877	303	712.285	1422.56	2	1422.55	0.0006	90.59	2.4e-07	G	GYGGGAGGGEGGGHGGGY	A
1	Solyc06g061200.1.1	23877	303	712.285	1422.56	2	1422.55	0.0006	77.38	4.3e-06	G	GYGGGAGGGEGGGHGGGY	A
1	Solyc06g061200.1.1	23877	303	712.285	1422.56	2	1422.55	0.0006	73.91	2.5e-05	G	GYGGGAGGGEGGGHGGGY	A
1	Solyc06g061200.1.1	23877	303	712.285	1422.56	2	1422.55	0.0006	73.03	1.1e-05	G	GYGGGAGGGEGGGHGGGY	A
1	Solyc06g061200.1.1	23877	303	712.285	1422.56	2	1422.55	0.0006	79.85	2.7e-06	G	GYGGGAGGGEGGGHGGGY	A
1	Solyc06g061200.1.1	23877	303	712.285	1422.56	2	1422.55	0.0006	74.57	8.5e-06	G	GYGGGAGGGEGGGHGGGY	A
1	Solyc06g061200.1.1	23877	303	712.285	1422.56	2	1422.55	0.0006	75.54	6.9e-06	G	GYGGGAGGGEGGGHGGGY	A
1	Solyc06g061200.1.1	23877	303	712.285	1422.56	2	1422.55	0.0006	76.29	8.3e-06	G	GYGGGAGGGEGGGHGGGY	A
1	Solyc06g061200.1.1	23877	303	712.285	1422.56	2	1422.55	0.0006	68.71	2.6e-06	G	GYGGGAGGGEGGGHGGGY	A
1	Solyc06g061200.1.1	23877	303	712.285	1422.56	2	1422.55	0.0006	75.45	4.8e-06	G	GYGGGAGGGEGGGHGGGY	A
1	Solyc06g061200.1.1	23877	303	712.285	1422.56	2	1422.55	0.0007	72.41	2.2e-05	G	GYGGGAGGGEGGGHGGGY	A
1	Solyc06g061200.1.1	23877	303	712.285	1422.56	2	1422.55	0.0007	72.22	2.5e-05	G	GYGGGAGGGEGGGHGGGY	A
1	Solyc06g061200.1.1	23877	303	712.285	1422.56	2	1422.55	0.0007	70.09	9.8e-06	G	GYGGGAGGGEGGGHGGGY	A
1	Solyc06g061200.1.1	23877	303	712.285	1422.56	2	1422.55	0.0007	77.53	6.7e-06	G	GYGGGAGGGEGGGHGGGY	A
1	Solyc06g061200.1.1	23877	303	712.285	1422.56	2	1422.55	0.0007	74.08	3e-06	G	GYGGGAGGGEGGGHGGGY	A
1	Solyc06g061200.1.1	23877	303	712.285	1422.56	2	1422.55	0.0007	80.52	3.1e-06	G	GYGGGAGGGEGGGHGGGY	A
1	Solyc06g061200.1.1	23877	303	712.285	1422.56	2	1422.55	0.0007	70	2e-05	G	GYGGGAGGGEGGGHGGGY	A
1	Solyc06g061200.1.1	23877	303	712.285	1422.56	2	1422.55	0.0007	75.58	3.9e-05	G	GYGGGAGGGEGGGHGGGY	A
1	Solyc06g061200.1.1	23877	303	712.285	1422.56	2	1422.55	0.0007	55.5	0.00058	G	GYGGGAGGGEGGGHGGGY	A
1	Solyc06g061200.1.1	23877	303	712.285	1422.56	2	1422.55	0.0007	71.06	1.7e-05	G	GYGGGAGGGEGGGHGGGY	A
1	Solyc06g061200.1.1	23877	303	712.285	1422.56	2	1422.55	0.0007	69.23	4.1e-06	G	GYGGGAGGGEGGGHGGGY	A
1	Solyc06g061200.1.1	23877	303	712.285	1422.56	2	1422.55	0.0009	76.85	1.7e-06	G	GYGGGAGGGEGGGHGGGY	A
1	Solyc06g061200.1.1	23877	303	712.285	1422.56	2	1422.55	0.0009	62.82	3.5e-05	G	GYGGGAGGGEGGGHGGGY	A
1	Solyc06g061200.1.1	23877	303	712.285	1422.56	2	1422.55	0.0009	63.6	1.7e-05	G	GYGGGAGGGEGGGHGGGY	A
1	Solyc06g061200.1.1	23877	303	712.285	1422.56	2	1422.55	0.0009	75.22	7.7e-06	G	GYGGGAGGGEGGGHGGGY	A
1	Solyc06g061200.1.1	23877	303	712.285	1422.56	2	1422.55	0.0009	74.16	1.2e-05	G	GYGGGAGGGEGGGHGGGY	A
1	Solyc06g061200.1.1	23877	303	712.285	1422.56	2	1422.55	0.0009	74.38	4.1e-05	G	GYGGGAGGGEGGGHGGGY	A
1	Solyc06g061200.1.1	23877	303	712.285	1422.56	2	1422.55	0.0009	78.26	2.3e-06	G	GYGGGAGGGEGGGHGGGY	A
1	Solyc06g061200.1.1	23877	303	712.285	1422.56	2	1422.55	0.0009	76.43	5.5e-06	G	GYGGGAGGGEGGGHGGGY	A
1	Solyc06g061200.1.1	23877	303	712.285	1422.56	2	1422.55	0.0009	69.18	1.3e-05	G	GYGGGAGGGEGGGHGGGY	A
1	Solyc06g061200.1.1	23877	303	712.285	1422.56	2	1422.55	0.001	62.95	5.9e-05	G	GYGGGAGGGEGGGHGGGY	A
1	Solyc06g061200.1.1	23877	303	712.285	1422.56	2	1422.55	0.001	76.78	1.1e-06	G	GYGGGAGGGEGGGHGGGY	A
1	Solyc06g061200.1.1	23877	303	712.285	1422.56	2	1422.55	0.001	78.94	1.2e-06	G	GYGGGAGGGEGGGHGGGY	A
1	Solyc06g061200.1.1	23877	303	712.285	1422.56	2	1422.55	0.001	73.36	9.1e-06	G	GYGGGAGGGEGGGHGGGY	A
1	Solyc06g061200.1.1	23877	303	712.285	1422.56	2	1422.55	0.001	37.54	0.0012	G	GYGGGAGGGEGGGHGGGY	A
1	Solyc06g061200.1.1	23877	303	712.285	1422.56	2	1422.55	0.001	78.02	4.2e-06	G	GYGGGAGGGEGGGHGGGY	A
1	Solyc06g061200.1.1	23877	303	712.285	1422.56	2	1422.55	0.001	74.81	4e-06	G	GYGGGAGGGEGGGHGGGY	A
1	Solyc06g061200.1.1	23877	303	712.285	1422.56	2	1422.55	0.001	72.89	7.3e-06	G	GYGGGAGGGEGGGHGGGY	A
1	Solyc06g061200.1.1	23877	303	712.285	1422.56	2	1422.55	0.001	68.37	2.3e-05	G	GYGGGAGGGEGGGHGGGY	A
1	Solyc06g061200.1.1	23877	303	712.285	1422.56	2	1422.55	0.001	77.43	6.5e-06	G	GYGGGAGGGEGGGHGGGY	A
1	Solyc06g061200.1.1	23877	303	712.285	1422.56	2	1422.55	0.001	71.12	5.2e-06	G	GYGGGAGGGEGGGHGGGY	A
1	Solyc06g061200.1.1	23877	303	712.285	1422.56	2	1422.55	0.001	74.27	3e-06	G	GYGGGAGGGEGGGHGGGY	A
1	Solyc06g061200.1.1	23877	303	712.285	1422.56	2	1422.55	0.001	73.41	1.9e-05	G	GYGGGAGGGEGGGHGGGY	A
1	Solyc06g061200.1.1	23877	303	712.285	1422.56	2	1422.55	0.0011	40.68	0.0022	G	GYGGGAGGGEGGGHGGGY	A
1	Solyc06g061200.1.1	23877	303	712.285	1422.56	2	1422.55	0.0011	75.96	2.5e-06	G	GYGGGAGGGEGGGHGGGY	A
1	Solyc06g061200.1.1	23877	303	712.285	1422.56	2	1422.55	0.0011	66.71	1.4e-05	G	GYGGGAGGGEGGGHGGGY	A
1	Solyc06g061200.1.1	23877	303	712.285	1422.56	2	1422.55	0.0011	54.28	0.00018	G	GYGGGAGGGEGGGHGGGY	A
1	Solyc06g061200.1.1	23877	303	712.285	1422.56	2	1422.55	0.0011	58.87	0.0011	G	GYGGGAGGGEGGGHGGGY	A
1	Solyc06g061200.1.1	23877	303	712.285	1422.56	2	1422.55	0.0011	57.84	0.0018	G	GYGGGAGGGEGGGHGGGY	A
1	Solyc06g061200.1.1	23877	303	712.285	1422.56	2	1422.55	0.0011	50.97	0.0016	G	GYGGGAGGGEGGGHGGGY	A
1	Solyc06g061200.1.1	23877	303	712.285	1422.56	2	1422.55	0.0011	80.78	3.3e-06	G	GYGGGAGGGEGGGHGGGY	A
1	Solyc06g061200.1.1	23877	303	712.285	1422.56	2	1422.55	0.0011	59.15	0.00011	G	GYGGGAGGGEGGGHGGGY	A
1	Solyc06g061200.1.1	23877	303	712.285	1422.56	2	1422.55	0.0011	74.05	8.4e-06	G	GYGGGAGGGEGGGHGGGY	A
1	Solyc06g061200.1.1	23877	303	712.285	1422.56	2	1422.55	0.0011	76.2	1.5e-05	G	GYGGGAGGGEGGGHGGGY	A
1	Solyc06g061200.1.1	23877	303	712.285	1422.56	2	1422.55	0.0011	74.28	7e-06	G	GYGGGAGGGEGGGHGGGY	A
1	Solyc06g061200.1.1	23877	303	712.285	1422.56	2	1422.55	0.0011	67.93	3.2e-05	G	GYGGGAGGGEGGGHGGGY	A
1	Solyc06g061200.1.1	23877	303	712.285	1422.56	2	1422.55	0.0011	75.21	7.2e-06	G	GYGGGAGGGEGGGHGGGY	A
1	Solyc06g061200.1.1	23877	303	712.285	1422.56	2	1422.55	0.0011	70.33	2.1e-05	G	GYGGGAGGGEGGGHGGGY	A
1	Solyc06g061200.1.1	23877	303	712.285	1422.56	2	1422.55	0.0011	77.86	4.1e-06	G	GYGGGAGGGEGGGHGGGY	A
1	Solyc06g061200.1.1	23877	303	712.285	1422.56	2	1422.55	0.0011	74.35	8.7e-06	G	GYGGGAGGGEGGGHGGGY	A
1	Solyc06g061200.1.1	23877	303	712.285	1422.56	2	1422.55	0.0011	75.68	6.4e-06	G	GYGGGAGGGEGGGHGGGY	A
1	Solyc06g061200.1.1	23877	303	712.285	1422.56	2	1422.55	0.0011	69.99	6.2e-05	G	GYGGGAGGGEGGGHGGGY	A
1	Solyc06g061200.1.1	23877	303	712.285	1422.56	2	1422.55	0.0011	58.1	6.3e-05	G	GYGGGAGGGEGGGHGGGY	A
1	Solyc06g061200.1.1	23877	303	712.285	1422.56	2	1422.55	0.0011	34.34	0.0067	G	GYGGGAGGGEGGGHGGGY	A
1	Solyc06g061200.1.1	23877	303	712.285	1422.56	2	1422.55	0.0012	73.02	2.5e-06	G	GYGGGAGGGEGGGHGGGY	A
1	Solyc06g061200.1.1	23877	303	712.285	1422.56	2	1422.55	0.0012	67.94	5.7e-06	G	GYGGGAGGGEGGGHGGGY	A
1	Solyc06g061200.1.1	23877	303	712.285	1422.56	2	1422.55	0.0012	75.98	2.4e-06	G	GYGGGAGGGEGGGHGGGY	A
1	Solyc06g061200.1.1	23877	303	712.285	1422.56	2	1422.55	0.0012	40.49	0.008	G	GYGGGAGGGEGGGHGGGY	A
1	Solyc06g061200.1.1	23877	303	712.285	1422.56	2	1422.55	0.0012	73.97	1.1e-05	G	GYGGGAGGGEGGGHGGGY	A
1	Solyc06g061200.1.1	23877	303	712.285	1422.56	2	1422.55	0.0012	72.92	7.5e-06	G	GYGGGAGGGEGGGHGGGY	A
1	Solyc06g061200.1.1	23877	303	712.285	1422.56	2	1422.55	0.0012	79.14	5.2e-06	G	GYGGGAGGGEGGGHGGGY	A
1	Solyc06g061200.1.1	23877	303	712.285	1422.56	2	1422.55	0.0012	70.49	5e-06	G	GYGGGAGGGEGGGHGGGY	A
1	Solyc06g061200.1.1	23877	303	712.285	1422.56	2	1422.55	0.0012	70.95	1.9e-05	G	GYGGGAGGGEGGGHGGGY	A
1	Solyc06g061200.1.1	23877	303	712.285	1422.56	2	1422.55	0.0012	74.47	4.4e-06	G	GYGGGAGGGEGGGHGGGY	A
1	Solyc06g061200.1.1	23877	303	712.285	1422.56	2	1422.55	0.0012	75.79	9.3e-06	G	GYGGGAGGGEGGGHGGGY	A
1	Solyc06g061200.1.1	23877	303	712.285	1422.56	2	1422.55	0.0012	81.62	3.6e-06	G	GYGGGAGGGEGGGHGGGY	A
1	Solyc06g061200.1.1	23877	303	712.285	1422.56	2	1422.55	0.0012	77.48	4.3e-06	G	GYGGGAGGGEGGGHGGGY	A
1	Solyc06g061200.1.1	23877	303	712.285	1422.56	2	1422.55	0.0012	69.78	1.3e-05	G	GYGGGAGGGEGGGHGGGY	A
1	Solyc06g061200.1.1	23877	303	712.285	1422.56	2	1422.55	0.0012	75.67	1.3e-06	G	GYGGGAGGGEGGGHGGGY	A
1	Solyc06g061200.1.1	23877	303	712.285	1422.56	2	1422.55	0.0012	79.84	3.1e-06	G	GYGGGAGGGEGGGHGGGY	A
1	Solyc06g061200.1.1	23877	303	712.285	1422.56	2	1422.55	0.0012	75.23	4.4e-06	G	GYGGGAGGGEGGGHGGGY	A
1	Solyc06g061200.1.1	23877	303	712.285	1422.56	2	1422.55	0.0013	79.3	2.9e-06	G	GYGGGAGGGEGGGHGGGY	A
1	Solyc06g061200.1.1	23877	303	712.285	1422.56	2	1422.55	0.0013	55.96	0.00028	G	GYGGGAGGGEGGGHGGGY	A
1	Solyc06g061200.1.1	23877	303	712.285	1422.56	2	1422.55	0.0013	51.29	0.00085	G	GYGGGAGGGEGGGHGGGY	A
1	Solyc06g061200.1.1	23877	303	712.285	1422.56	2	1422.55	0.0013	76.79	1.9e-06	G	GYGGGAGGGEGGGHGGGY	A
1	Solyc06g061200.1.1	23877	303	712.285	1422.56	2	1422.55	0.0013	59.22	8.8e-05	G	GYGGGAGGGEGGGHGGGY	A
1	Solyc06g061200.1.1	23877	303	712.285	1422.56	2	1422.55	0.0013	75.14	7.8e-06	G	GYGGGAGGGEGGGHGGGY	A
1	Solyc06g061200.1.1	23877	303	712.285	1422.56	2	1422.55	0.0013	79.14	1.2e-06	G	GYGGGAGGGEGGGHGGGY	A
1	Solyc06g061200.1.1	23877	303	712.285	1422.56	2	1422.55	0.0013	48.8	0.00019	G	GYGGGAGGGEGGGHGGGY	A
1	Solyc06g061200.1.1	23877	303	712.285	1422.56	2	1422.55	0.0013	66.98	4.1e-05	G	GYGGGAGGGEGGGHGGGY	A
1	Solyc06g061200.1.1	23877	303	712.285	1422.56	2	1422.55	0.0013	76.6	4.2e-06	G	GYGGGAGGGEGGGHGGGY	A
1	Solyc06g061200.1.1	23877	303	712.285	1422.56	2	1422.55	0.0013	77.55	1.1e-06	G	GYGGGAGGGEGGGHGGGY	A
1	Solyc06g061200.1.1	23877	303	712.285	1422.56	2	1422.55	0.0013	74.7	1.8e-06	G	GYGGGAGGGEGGGHGGGY	A
1	Solyc06g061200.1.1	23877	303	712.285	1422.56	2	1422.55	0.0013	77.47	2.9e-05	G	GYGGGAGGGEGGGHGGGY	A
1	Solyc06g061200.1.1	23877	303	712.285	1422.56	2	1422.55	0.0013	78.25	2.1e-06	G	GYGGGAGGGEGGGHGGGY	A
1	Solyc06g061200.1.1	23877	303	712.285	1422.56	2	1422.55	0.0013	66.41	4.4e-05	G	GYGGGAGGGEGGGHGGGY	A
1	Solyc06g061200.1.1	23877	303	712.285	1422.56	2	1422.55	0.0013	66.26	8e-05	G	GYGGGAGGGEGGGHGGGY	A
1	Solyc06g061200.1.1	23877	303	712.285	1422.56	2	1422.55	0.0013	60.89	1.6e-05	G	GYGGGAGGGEGGGHGGGY	A
1	Solyc06g061200.1.1	23877	303	712.285	1422.56	2	1422.55	0.0015	81.9	9.8e-07	G	GYGGGAGGGEGGGHGGGY	A
1	Solyc06g061200.1.1	23877	303	712.285	1422.56	2	1422.55	0.0015	56.5	7.9e-05	G	GYGGGAGGGEGGGHGGGY	A
1	Solyc06g061200.1.1	23877	303	712.285	1422.56	2	1422.55	0.0015	76.95	2.7e-06	G	GYGGGAGGGEGGGHGGGY	A
1	Solyc06g061200.1.1	23877	303	712.285	1422.56	2	1422.55	0.0015	69.79	9e-06	G	GYGGGAGGGEGGGHGGGY	A
1	Solyc06g061200.1.1	23877	303	712.285	1422.56	2	1422.55	0.0015	55.06	0.00015	G	GYGGGAGGGEGGGHGGGY	A
1	Solyc06g061200.1.1	23877	303	712.285	1422.56	2	1422.55	0.0015	40.94	0.0019	G	GYGGGAGGGEGGGHGGGY	A
1	Solyc06g061200.1.1	23877	303	712.285	1422.56	2	1422.55	0.0015	66.26	1.5e-05	G	GYGGGAGGGEGGGHGGGY	A
1	Solyc06g061200.1.1	23877	303	712.285	1422.56	2	1422.55	0.0015	37.69	0.0073	G	GYGGGAGGGEGGGHGGGY	A
1	Solyc06g061200.1.1	23877	303	712.285	1422.56	2	1422.55	0.0015	78.99	4.5e-06	G	GYGGGAGGGEGGGHGGGY	A
1	Solyc06g061200.1.1	23877	303	712.285	1422.56	2	1422.55	0.0015	72.38	5e-06	G	GYGGGAGGGEGGGHGGGY	A
1	Solyc06g061200.1.1	23877	303	712.285	1422.56	2	1422.55	0.0015	74.91	2.1e-05	G	GYGGGAGGGEGGGHGGGY	A
1	Solyc06g061200.1.1	23877	303	712.285	1422.56	2	1422.55	0.0015	66.01	1.7e-05	G	GYGGGAGGGEGGGHGGGY	A
1	Solyc06g061200.1.1	23877	303	712.285	1422.56	2	1422.55	0.0015	74.01	7.2e-06	G	GYGGGAGGGEGGGHGGGY	A
1	Solyc06g061200.1.1	23877	303	712.285	1422.56	2	1422.55	0.0015	77.45	6.5e-06	G	GYGGGAGGGEGGGHGGGY	A
1	Solyc06g061200.1.1	23877	303	712.285	1422.56	2	1422.55	0.0015	76.31	5.6e-06	G	GYGGGAGGGEGGGHGGGY	A
1	Solyc06g061200.1.1	23877	303	712.285	1422.56	2	1422.55	0.0015	86.59	4.6e-07	G	GYGGGAGGGEGGGHGGGY	A
1	Solyc06g061200.1.1	23877	303	712.285	1422.56	2	1422.55	0.0016	53.07	0.00021	G	GYGGGAGGGEGGGHGGGY	A
1	Solyc06g061200.1.1	23877	303	712.285	1422.56	2	1422.55	0.0016	60.76	2.1e-05	G	GYGGGAGGGEGGGHGGGY	A
1	Solyc06g061200.1.1	23877	303	712.285	1422.56	2	1422.55	0.0016	55.53	0.00011	G	GYGGGAGGGEGGGHGGGY	A
1	Solyc06g061200.1.1	23877	303	712.285	1422.56	2	1422.55	0.0016	70.77	1.6e-05	G	GYGGGAGGGEGGGHGGGY	A
1	Solyc06g061200.1.1	23877	303	712.285	1422.56	2	1422.55	0.0016	71.94	3.5e-06	G	GYGGGAGGGEGGGHGGGY	A
1	Solyc06g061200.1.1	23877	303	712.285	1422.56	2	1422.55	0.0016	65.92	2.3e-05	G	GYGGGAGGGEGGGHGGGY	A
1	Solyc06g061200.1.1	23877	303	712.285	1422.56	2	1422.55	0.0016	80.81	1.1e-05	G	GYGGGAGGGEGGGHGGGY	A
1	Solyc06g061200.1.1	23877	303	712.285	1422.56	2	1422.55	0.0016	73.52	7.2e-06	G	GYGGGAGGGEGGGHGGGY	A
1	Solyc06g061200.1.1	23877	303	712.285	1422.56	2	1422.55	0.0016	75.71	2e-05	G	GYGGGAGGGEGGGHGGGY	A
1	Solyc06g061200.1.1	23877	303	712.285	1422.56	2	1422.55	0.0016	76.15	1.2e-05	G	GYGGGAGGGEGGGHGGGY	A
1	Solyc06g061200.1.1	23877	303	712.285	1422.56	2	1422.55	0.0016	79.87	4.5e-06	G	GYGGGAGGGEGGGHGGGY	A
1	Solyc06g061200.1.1	23877	303	712.285	1422.56	2	1422.55	0.0016	75.69	4.4e-06	G	GYGGGAGGGEGGGHGGGY	A
1	Solyc06g061200.1.1	23877	303	712.285	1422.56	2	1422.55	0.0016	68.64	9.4e-06	G	GYGGGAGGGEGGGHGGGY	A
1	Solyc06g061200.1.1	23877	303	712.285	1422.56	2	1422.55	0.0016	77.4	4.2e-06	G	GYGGGAGGGEGGGHGGGY	A
1	Solyc06g061200.1.1	23877	303	712.285	1422.56	2	1422.55	0.0016	76.05	5.8e-06	G	GYGGGAGGGEGGGHGGGY	A
1	Solyc06g061200.1.1	23877	303	712.285	1422.56	2	1422.55	0.0016	72.96	7.2e-06	G	GYGGGAGGGEGGGHGGGY	A
1	Solyc06g061200.1.1	23877	303	712.286	1422.56	2	1422.55	0.0017	58.37	9.6e-05	G	GYGGGAGGGEGGGHGGGY	A
1	Solyc06g061200.1.1	23877	303	712.286	1422.56	2	1422.55	0.0017	58.18	6.6e-05	G	GYGGGAGGGEGGGHGGGY	A
1	Solyc06g061200.1.1	23877	303	712.286	1422.56	2	1422.55	0.0017	60.72	4.3e-05	G	GYGGGAGGGEGGGHGGGY	A
1	Solyc06g061200.1.1	23877	303	712.286	1422.56	2	1422.55	0.0017	71.39	1.1e-05	G	GYGGGAGGGEGGGHGGGY	A
1	Solyc06g061200.1.1	23877	303	712.286	1422.56	2	1422.55	0.0017	78.68	3.6e-06	G	GYGGGAGGGEGGGHGGGY	A
1	Solyc06g061200.1.1	23877	303	712.286	1422.56	2	1422.55	0.0017	73.01	1e-05	G	GYGGGAGGGEGGGHGGGY	A
1	Solyc06g061200.1.1	23877	303	712.286	1422.56	2	1422.55	0.0017	66.55	6.4e-06	G	GYGGGAGGGEGGGHGGGY	A
1	Solyc06g061200.1.1	23877	303	712.286	1422.56	2	1422.55	0.0017	73.78	5.1e-06	G	GYGGGAGGGEGGGHGGGY	A
1	Solyc06g061200.1.1	23877	303	712.286	1422.56	2	1422.55	0.0017	72.8	2.1e-05	G	GYGGGAGGGEGGGHGGGY	A
1	Solyc06g061200.1.1	23877	303	712.286	1422.56	2	1422.55	0.0017	63.88	7.3e-05	G	GYGGGAGGGEGGGHGGGY	A
1	Solyc06g061200.1.1	23877	303	712.286	1422.56	2	1422.55	0.0017	77.24	8.6e-06	G	GYGGGAGGGEGGGHGGGY	A
1	Solyc06g061200.1.1	23877	303	712.286	1422.56	2	1422.55	0.0017	79.81	2.6e-06	G	GYGGGAGGGEGGGHGGGY	A
1	Solyc06g061200.1.1	23877	303	712.286	1422.56	2	1422.55	0.0017	77.39	6.4e-06	G	GYGGGAGGGEGGGHGGGY	A
1	Solyc06g061200.1.1	23877	303	712.286	1422.56	2	1422.55	0.0017	70.88	1.5e-05	G	GYGGGAGGGEGGGHGGGY	A
1	Solyc06g061200.1.1	23877	303	712.286	1422.56	2	1422.55	0.0017	42.78	0.0033	G	GYGGGAGGGEGGGHGGGY	A
1	Solyc06g061200.1.1	23877	303	712.286	1422.56	2	1422.55	0.0018	72	1.3e-05	G	GYGGGAGGGEGGGHGGGY	A
1	Solyc06g061200.1.1	23877	303	712.286	1422.56	2	1422.55	0.0018	70.06	5.5e-06	G	GYGGGAGGGEGGGHGGGY	A
1	Solyc06g061200.1.1	23877	303	712.286	1422.56	2	1422.55	0.0018	66.78	7e-06	G	GYGGGAGGGEGGGHGGGY	A
1	Solyc06g061200.1.1	23877	303	712.286	1422.56	2	1422.55	0.0018	70.85	1.1e-05	G	GYGGGAGGGEGGGHGGGY	A
1	Solyc06g061200.1.1	23877	303	712.286	1422.56	2	1422.55	0.002	54.76	0.00012	G	GYGGGAGGGEGGGHGGGY	A
1	Solyc06g061200.1.1	23877	303	712.286	1422.56	2	1422.55	0.002	69.11	2.8e-05	G	GYGGGAGGGEGGGHGGGY	A
1	Solyc06g061200.1.1	23877	303	712.286	1422.56	2	1422.55	0.002	55.68	0.00023	G	GYGGGAGGGEGGGHGGGY	A
1	Solyc06g061200.1.1	23877	303	712.286	1422.56	2	1422.55	0.002	63.56	7.3e-06	G	GYGGGAGGGEGGGHGGGY	A
1	Solyc06g061200.1.1	23877	303	712.286	1422.56	2	1422.55	0.002	68.99	4.7e-06	G	GYGGGAGGGEGGGHGGGY	A
1	Solyc06g061200.1.1	23877	303	712.286	1422.56	2	1422.55	0.002	80.93	3.3e-06	G	GYGGGAGGGEGGGHGGGY	A
1	Solyc06g061200.1.1	23877	303	712.286	1422.56	2	1422.55	0.002	73.13	7.2e-06	G	GYGGGAGGGEGGGHGGGY	A
1	Solyc06g061200.1.1	23877	303	712.286	1422.56	2	1422.55	0.002	70.73	3.3e-05	G	GYGGGAGGGEGGGHGGGY	A
1	Solyc06g061200.1.1	23877	303	712.286	1422.56	2	1422.55	0.002	77.46	2.8e-05	G	GYGGGAGGGEGGGHGGGY	A
1	Solyc06g061200.1.1	23877	303	712.286	1422.56	2	1422.55	0.0021	38.6	0.00066	G	GYGGGAGGGEGGGHGGGY	A
1	Solyc06g061200.1.1	23877	303	712.286	1422.56	2	1422.55	0.0021	67.09	1.5e-05	G	GYGGGAGGGEGGGHGGGY	A
1	Solyc06g061200.1.1	23877	303	712.286	1422.56	2	1422.55	0.0021	55.84	5.2e-05	G	GYGGGAGGGEGGGHGGGY	A
1	Solyc06g061200.1.1	23877	303	712.286	1422.56	2	1422.55	0.0021	58.75	3.3e-05	G	GYGGGAGGGEGGGHGGGY	A
1	Solyc06g061200.1.1	23877	303	712.286	1422.56	2	1422.55	0.0021	45.32	0.0019	G	GYGGGAGGGEGGGHGGGY	A
1	Solyc06g061200.1.1	23877	303	712.286	1422.56	2	1422.55	0.0021	81.35	5.5e-07	G	GYGGGAGGGEGGGHGGGY	A
1	Solyc06g061200.1.1	23877	303	712.286	1422.56	2	1422.55	0.0021	73.54	6.6e-06	G	GYGGGAGGGEGGGHGGGY	A
1	Solyc06g061200.1.1	23877	303	712.286	1422.56	2	1422.55	0.0021	78.2	4.2e-06	G	GYGGGAGGGEGGGHGGGY	A
1	Solyc06g061200.1.1	23877	303	712.286	1422.56	2	1422.55	0.0022	80.59	2.2e-06	G	GYGGGAGGGEGGGHGGGY	A
1	Solyc06g061200.1.1	23877	303	712.286	1422.56	2	1422.55	0.0022	63.12	0.00019	G	GYGGGAGGGEGGGHGGGY	A
1	Solyc06g061200.1.1	23877	303	712.286	1422.56	2	1422.55	0.0022	69.93	9.9e-06	G	GYGGGAGGGEGGGHGGGY	A
1	Solyc06g061200.1.1	23877	303	712.286	1422.56	2	1422.55	0.0022	74.46	8.5e-06	G	GYGGGAGGGEGGGHGGGY	A
1	Solyc06g061200.1.1	23877	303	712.286	1422.56	2	1422.55	0.0022	76.52	9.6e-07	G	GYGGGAGGGEGGGHGGGY	A
1	Solyc06g061200.1.1	23877	303	712.286	1422.56	2	1422.55	0.0023	68.33	1.3e-05	G	GYGGGAGGGEGGGHGGGY	A
1	Solyc06g061200.1.1	23877	303	712.286	1422.56	2	1422.55	0.0023	61.61	0.00011	G	GYGGGAGGGEGGGHGGGY	A
1	Solyc06g061200.1.1	23877	303	712.286	1422.56	2	1422.55	0.0023	74.65	7.3e-06	G	GYGGGAGGGEGGGHGGGY	A
1	Solyc06g061200.1.1	23877	303	712.286	1422.56	2	1422.55	0.0023	74.01	1.4e-05	G	GYGGGAGGGEGGGHGGGY	A
1	Solyc06g061200.1.1	23877	303	712.286	1422.56	2	1422.55	0.0023	72.43	9.8e-06	G	GYGGGAGGGEGGGHGGGY	A
1	Solyc06g061200.1.1	23877	303	712.286	1422.56	2	1422.55	0.0024	87.12	1.4e-06	G	GYGGGAGGGEGGGHGGGY	A
1	Solyc06g061200.1.1	23877	303	712.286	1422.56	2	1422.55	0.0024	74.33	2.5e-05	G	GYGGGAGGGEGGGHGGGY	A
1	Solyc06g061200.1.1	23877	303	712.286	1422.56	2	1422.55	0.0024	68.86	2.3e-05	G	GYGGGAGGGEGGGHGGGY	A
1	Solyc06g061200.1.1	23877	303	712.286	1422.56	2	1422.55	0.0024	75.09	8.7e-06	G	GYGGGAGGGEGGGHGGGY	A
1	Solyc06g061200.1.1	23877	303	712.286	1422.56	2	1422.55	0.0024	82.64	1e-06	G	GYGGGAGGGEGGGHGGGY	A
1	Solyc06g061200.1.1	23877	303	712.286	1422.56	2	1422.55	0.0026	77.02	1.9e-05	G	GYGGGAGGGEGGGHGGGY	A
1	Solyc06g061200.1.1	23877	303	712.286	1422.56	2	1422.55	0.0026	73.08	1e-05	G	GYGGGAGGGEGGGHGGGY	A
1	Solyc06g061200.1.1	23877	303	712.286	1422.56	2	1422.55	0.0026	87.42	1.2e-07	G	GYGGGAGGGEGGGHGGGY	A
1	Solyc06g061200.1.1	23877	303	712.286	1422.56	2	1422.55	0.0027	44.51	0.00078	G	GYGGGAGGGEGGGHGGGY	A
1	Solyc06g061200.1.1	23877	303	712.286	1422.56	2	1422.55	0.0027	87.63	1.1e-07	G	GYGGGAGGGEGGGHGGGY	A
1	Solyc06g061200.1.1	23877	303	712.286	1422.56	2	1422.55	0.0028	62.01	0.00017	G	GYGGGAGGGEGGGHGGGY	A
1	Solyc06g061200.1.1	23877	303	712.286	1422.56	2	1422.55	0.0028	71.36	5.1e-06	G	GYGGGAGGGEGGGHGGGY	A
1	Solyc06g061200.1.1	23877	303	712.286	1422.56	2	1422.55	0.0029	73.81	2.3e-05	G	GYGGGAGGGEGGGHGGGY	A
1	Solyc06g061200.1.1	23877	303	712.286	1422.56	2	1422.55	0.0029	74.55	3e-06	G	GYGGGAGGGEGGGHGGGY	A
1	Solyc06g061200.1.1	23877	303	712.286	1422.56	2	1422.55	0.0032	41.45	0.0096	G	GYGGGAGGGEGGGHGGGY	A
1	Solyc06g061200.1.1	23877	303	712.286	1422.56	2	1422.55	0.0032	58.48	0.00033	G	GYGGGAGGGEGGGHGGGY	A
1	Solyc06g061200.1.1	23877	303	712.286	1422.56	2	1422.55	0.0033	73.46	2.5e-05	G	GYGGGAGGGEGGGHGGGY	A
1	Solyc06g061200.1.1	23877	303	712.286	1422.56	2	1422.55	0.0033	76.12	1.7e-06	G	GYGGGAGGGEGGGHGGGY	A
1	Solyc06g061200.1.1	23877	303	712.286	1422.56	2	1422.55	0.0034	48.74	0.0029	G	GYGGGAGGGEGGGHGGGY	A
1	Solyc06g061200.1.1	23877	303	712.286	1422.56	2	1422.55	0.0034	43.66	0.0014	G	GYGGGAGGGEGGGHGGGY	A
1	Solyc06g061200.1.1	23877	303	712.286	1422.56	2	1422.55	0.0034	66.49	0.00017	G	GYGGGAGGGEGGGHGGGY	A
1	Solyc06g061200.1.1	23877	303	712.287	1422.56	2	1422.55	0.0037	67.68	3.9e-05	G	GYGGGAGGGEGGGHGGGY	A
1	Solyc06g061200.1.1	23877	303	712.287	1422.56	2	1422.55	0.0037	69.28	9.1e-06	G	GYGGGAGGGEGGGHGGGY	A
1	Solyc06g061200.1.1	23877	303	712.287	1422.56	2	1422.55	0.0038	49.97	0.0017	G	GYGGGAGGGEGGGHGGGY	A
1	Solyc06g061200.1.1	23877	303	712.287	1422.56	2	1422.55	0.0039	36.63	0.0012	G	GYGGGAGGGEGGGHGGGY	A
1	Solyc06g061200.1.1	23877	303	712.287	1422.56	2	1422.55	0.0044	52.86	0.0002	G	GYGGGAGGGEGGGHGGGY	A
1	Solyc06g061200.1.1	23877	303	712.287	1422.56	2	1422.55	0.0048	36	0.0025	G	GYGGGAGGGEGGGHGGGY	A
1	Solyc06g061200.1.1	23877	303	712.287	1422.56	2	1422.55	0.0051	38.62	0.0037	G	GYGGGAGGGEGGGHGGGY	A
1	Solyc06g061200.1.1	23877	303	712.287	1422.56	2	1422.55	0.0052	77.07	1.3e-05	G	GYGGGAGGGEGGGHGGGY	A
1	Solyc06g061200.1.1	23877	303	712.288	1422.56	2	1422.55	0.0055	38.72	0.007	G	GYGGGAGGGEGGGHGGGY	A
1	Solyc06g061200.1.1	23877	303	712.288	1422.56	2	1422.55	0.0066	32.55	0.0057	G	GYGGGAGGGEGGGHGGGY	A
1	Solyc06g061200.1.1	23877	303	712.327	1422.64	2	1422.64	-0.002	79.23	3.3e-06	L	TYDHVGVGGEVGAY	A
1	Solyc06g061200.1.1	23877	303	712.327	1422.64	2	1422.64	-0.002	79.13	2.8e-06	L	TYDHVGVGGEVGAY	A
1	Solyc06g061200.1.1	23877	303	712.327	1422.64	2	1422.64	-0.0012	73.76	5.5e-06	L	TYDHVGVGGEVGAY	A
1	Solyc06g061200.1.1	23877	303	712.327	1422.64	2	1422.64	-0.0011	55.12	6.1e-05	L	TYDHVGVGGEVGAY	A
1	Solyc06g061200.1.1	23877	303	712.328	1422.64	2	1422.64	-0.0009	45.12	0.00072	L	TYDHVGVGGEVGAY	A
1	Solyc06g061200.1.1	23877	303	712.328	1422.64	2	1422.64	-0.0009	71.61	8.8e-06	L	TYDHVGVGGEVGAY	A
1	Solyc06g061200.1.1	23877	303	712.328	1422.64	2	1422.64	-0.0009	73.08	1e-05	L	TYDHVGVGGEVGAY	A
1	Solyc06g061200.1.1	23877	303	712.328	1422.64	2	1422.64	-0.0007	59.08	7.3e-05	L	TYDHVGVGGEVGAY	A
1	Solyc06g061200.1.1	23877	303	712.328	1422.64	2	1422.64	-0.0005	73.35	9.3e-06	L	TYDHVGVGGEVGAY	A
1	Solyc06g061200.1.1	23877	303	712.328	1422.64	2	1422.64	-0.0004	58.47	0.0001	L	TYDHVGVGGEVGAY	A
1	Solyc06g061200.1.1	23877	303	712.328	1422.64	2	1422.64	-0.0001	42.3	0.00042	L	TYDHVGVGGEVGAY	A
1	Solyc06g061200.1.1	23877	303	712.328	1422.64	2	1422.64	-0.0001	81.34	2.4e-06	L	TYDHVGVGGEVGAY	A
1	Solyc06g061200.1.1	23877	303	712.328	1422.64	2	1422.64	-0.0001	72.44	5.7e-06	L	TYDHVGVGGEVGAY	A
1	Solyc06g061200.1.1	23877	303	712.328	1422.64	2	1422.64	-0.0001	78.58	2.6e-06	L	TYDHVGVGGEVGAY	A
1	Solyc06g061200.1.1	23877	303	712.328	1422.64	2	1422.64	-0.0001	75.61	4.8e-06	L	TYDHVGVGGEVGAY	A
1	Solyc06g061200.1.1	23877	303	712.328	1422.64	2	1422.64	0	74.92	3.3e-06	L	TYDHVGVGGEVGAY	A
1	Solyc06g061200.1.1	23877	303	712.328	1422.64	2	1422.64	0.0001	75.5	1.6e-05	L	TYDHVGVGGEVGAY	A
1	Solyc06g061200.1.1	23877	303	712.328	1422.64	2	1422.64	0.0001	74.24	4.9e-06	L	TYDHVGVGGEVGAY	A
1	Solyc06g061200.1.1	23877	303	712.328	1422.64	2	1422.64	0.0002	78.56	1.2e-05	L	TYDHVGVGGEVGAY	A
1	Solyc06g061200.1.1	23877	303	712.328	1422.64	2	1422.64	0.0002	74.31	5e-06	L	TYDHVGVGGEVGAY	A
1	Solyc06g061200.1.1	23877	303	712.328	1422.64	2	1422.64	0.0002	74.08	1.3e-05	L	TYDHVGVGGEVGAY	A
1	Solyc06g061200.1.1	23877	303	712.328	1422.64	2	1422.64	0.0002	73.74	5.7e-06	L	TYDHVGVGGEVGAY	A
1	Solyc06g061200.1.1	23877	303	712.328	1422.64	2	1422.64	0.0002	71.3	1.1e-05	L	TYDHVGVGGEVGAY	A
1	Solyc06g061200.1.1	23877	303	712.328	1422.64	2	1422.64	0.0004	83.37	2e-06	L	TYDHVGVGGEVGAY	A
1	Solyc06g061200.1.1	23877	303	712.328	1422.64	2	1422.64	0.0004	46.66	0.0005	L	TYDHVGVGGEVGAY	A
1	Solyc06g061200.1.1	23877	303	712.328	1422.64	2	1422.64	0.0004	75.93	4.8e-06	L	TYDHVGVGGEVGAY	A
1	Solyc06g061200.1.1	23877	303	712.328	1422.64	2	1422.64	0.0004	70.47	1.7e-05	L	TYDHVGVGGEVGAY	A
1	Solyc06g061200.1.1	23877	303	712.328	1422.64	2	1422.64	0.0005	73.3	5.6e-06	L	TYDHVGVGGEVGAY	A
1	Solyc06g061200.1.1	23877	303	712.328	1422.64	2	1422.64	0.0005	76.89	2e-06	L	TYDHVGVGGEVGAY	A
1	Solyc06g061200.1.1	23877	303	712.328	1422.64	2	1422.64	0.0005	73.25	1.6e-05	L	TYDHVGVGGEVGAY	A
1	Solyc06g061200.1.1	23877	303	712.328	1422.64	2	1422.64	0.0005	72.94	1e-05	L	TYDHVGVGGEVGAY	A
1	Solyc06g061200.1.1	23877	303	712.328	1422.64	2	1422.64	0.0005	78.61	2.6e-06	L	TYDHVGVGGEVGAY	A
1	Solyc06g061200.1.1	23877	303	712.328	1422.64	2	1422.64	0.0006	85.85	1.9e-06	L	TYDHVGVGGEVGAY	A
1	Solyc06g061200.1.1	23877	303	712.328	1422.64	2	1422.64	0.0006	58.61	2.9e-05	L	TYDHVGVGGEVGAY	A
1	Solyc06g061200.1.1	23877	303	712.328	1422.64	2	1422.64	0.0006	73.44	5.7e-06	L	TYDHVGVGGEVGAY	A
1	Solyc06g061200.1.1	23877	303	712.328	1422.64	2	1422.64	0.0006	67.86	1.5e-05	L	TYDHVGVGGEVGAY	A
1	Solyc06g061200.1.1	23877	303	712.328	1422.64	2	1422.64	0.0006	70.82	1.7e-05	L	TYDHVGVGGEVGAY	A
1	Solyc06g061200.1.1	23877	303	712.328	1422.64	2	1422.64	0.0007	53.59	4e-05	L	TYDHVGVGGEVGAY	A
1	Solyc06g061200.1.1	23877	303	712.328	1422.64	2	1422.64	0.0007	78.85	1.2e-05	L	TYDHVGVGGEVGAY	A
1	Solyc06g061200.1.1	23877	303	712.328	1422.64	2	1422.64	0.0007	75.43	1.4e-05	L	TYDHVGVGGEVGAY	A
1	Solyc06g061200.1.1	23877	303	712.328	1422.64	2	1422.64	0.0007	74.84	4.9e-06	L	TYDHVGVGGEVGAY	A
1	Solyc06g061200.1.1	23877	303	712.328	1422.64	2	1422.64	0.0007	74.26	4.9e-06	L	TYDHVGVGGEVGAY	A
1	Solyc06g061200.1.1	23877	303	712.328	1422.64	2	1422.64	0.0007	59.81	0.00017	L	TYDHVGVGGEVGAY	A
1	Solyc06g061200.1.1	23877	303	712.328	1422.64	2	1422.64	0.0007	74.15	5.8e-06	L	TYDHVGVGGEVGAY	A
1	Solyc06g061200.1.1	23877	303	712.328	1422.64	2	1422.64	0.0007	74.19	8.2e-06	L	TYDHVGVGGEVGAY	A
1	Solyc06g061200.1.1	23877	303	712.328	1422.64	2	1422.64	0.0007	76.32	3.2e-06	L	TYDHVGVGGEVGAY	A
1	Solyc06g061200.1.1	23877	303	712.328	1422.64	2	1422.64	0.0007	78.75	2.5e-06	L	TYDHVGVGGEVGAY	A
1	Solyc06g061200.1.1	23877	303	712.328	1422.64	2	1422.64	0.0007	71.59	1e-05	L	TYDHVGVGGEVGAY	A
1	Solyc06g061200.1.1	23877	303	712.328	1422.64	2	1422.64	0.0007	76.87	2.8e-06	L	TYDHVGVGGEVGAY	A
1	Solyc06g061200.1.1	23877	303	712.328	1422.64	2	1422.64	0.0008	73.85	8.2e-06	L	TYDHVGVGGEVGAY	A
1	Solyc06g061200.1.1	23877	303	712.328	1422.64	2	1422.64	0.0008	72.65	1.7e-05	L	TYDHVGVGGEVGAY	A
1	Solyc06g061200.1.1	23877	303	712.328	1422.64	2	1422.64	0.0008	69.45	1.6e-05	L	TYDHVGVGGEVGAY	A
1	Solyc06g061200.1.1	23877	303	712.328	1422.64	2	1422.64	0.0008	49.24	0.00093	L	TYDHVGVGGEVGAY	A
1	Solyc06g061200.1.1	23877	303	712.329	1422.64	2	1422.64	0.001	74.39	3.2e-06	L	TYDHVGVGGEVGAY	A
1	Solyc06g061200.1.1	23877	303	712.329	1422.64	2	1422.64	0.001	71.29	1.5e-05	L	TYDHVGVGGEVGAY	A
1	Solyc06g061200.1.1	23877	303	712.329	1422.64	2	1422.64	0.001	59.24	0.00019	L	TYDHVGVGGEVGAY	A
1	Solyc06g061200.1.1	23877	303	712.329	1422.64	2	1422.64	0.0011	48.13	0.00024	L	TYDHVGVGGEVGAY	A
1	Solyc06g061200.1.1	23877	303	712.329	1422.64	2	1422.64	0.0011	61.49	0.00011	L	TYDHVGVGGEVGAY	A
1	Solyc06g061200.1.1	23877	303	712.329	1422.64	2	1422.64	0.0011	74.02	8.3e-06	L	TYDHVGVGGEVGAY	A
1	Solyc06g061200.1.1	23877	303	712.329	1422.64	2	1422.64	0.0011	75.97	5.3e-06	L	TYDHVGVGGEVGAY	A
1	Solyc06g061200.1.1	23877	303	712.329	1422.64	2	1422.64	0.0011	76.51	3.1e-06	L	TYDHVGVGGEVGAY	A
1	Solyc06g061200.1.1	23877	303	712.329	1422.64	2	1422.64	0.0011	74.35	3.6e-06	L	TYDHVGVGGEVGAY	A
1	Solyc06g061200.1.1	23877	303	712.329	1422.64	2	1422.64	0.0011	68	2.2e-05	L	TYDHVGVGGEVGAY	A
1	Solyc06g061200.1.1	23877	303	712.329	1422.64	2	1422.64	0.0011	71.19	1.5e-05	L	TYDHVGVGGEVGAY	A
1	Solyc06g061200.1.1	23877	303	712.329	1422.64	2	1422.64	0.0011	70.81	1.6e-05	L	TYDHVGVGGEVGAY	A
1	Solyc06g061200.1.1	23877	303	712.329	1422.64	2	1422.64	0.0011	58.88	0.00021	L	TYDHVGVGGEVGAY	A
1	Solyc06g061200.1.1	23877	303	712.329	1422.64	2	1422.64	0.0011	71.77	1.3e-05	L	TYDHVGVGGEVGAY	A
1	Solyc06g061200.1.1	23877	303	712.329	1422.64	2	1422.64	0.0011	45.99	0.0012	L	TYDHVGVGGEVGAY	A
1	Solyc06g061200.1.1	23877	303	712.329	1422.64	2	1422.64	0.0012	77.47	3e-06	L	TYDHVGVGGEVGAY	A
1	Solyc06g061200.1.1	23877	303	712.329	1422.64	2	1422.64	0.0012	73.61	5.6e-06	L	TYDHVGVGGEVGAY	A
1	Solyc06g061200.1.1	23877	303	712.329	1422.64	2	1422.64	0.0012	57.83	0.0002	L	TYDHVGVGGEVGAY	A
1	Solyc06g061200.1.1	23877	303	712.329	1422.64	2	1422.64	0.0012	74.92	3.3e-06	L	TYDHVGVGGEVGAY	A
1	Solyc06g061200.1.1	23877	303	712.329	1422.64	2	1422.64	0.0013	49.84	0.00075	L	TYDHVGVGGEVGAY	A
1	Solyc06g061200.1.1	23877	303	712.329	1422.64	2	1422.64	0.0013	78.16	5.7e-06	L	TYDHVGVGGEVGAY	A
1	Solyc06g061200.1.1	23877	303	712.329	1422.64	2	1422.64	0.0013	75.7	4.7e-06	L	TYDHVGVGGEVGAY	A
1	Solyc06g061200.1.1	23877	303	712.329	1422.64	2	1422.64	0.0013	74.95	1.6e-05	L	TYDHVGVGGEVGAY	A
1	Solyc06g061200.1.1	23877	303	712.329	1422.64	2	1422.64	0.0013	71.38	6.6e-06	L	TYDHVGVGGEVGAY	A
1	Solyc06g061200.1.1	23877	303	712.329	1422.64	2	1422.64	0.0013	57.53	0.00047	L	TYDHVGVGGEVGAY	A
1	Solyc06g061200.1.1	23877	303	712.329	1422.64	2	1422.64	0.0015	78.68	1.2e-05	L	TYDHVGVGGEVGAY	A
1	Solyc06g061200.1.1	23877	303	712.329	1422.64	2	1422.64	0.0015	75.4	9.2e-06	L	TYDHVGVGGEVGAY	A
1	Solyc06g061200.1.1	23877	303	712.329	1422.64	2	1422.64	0.0015	78.47	4.4e-06	L	TYDHVGVGGEVGAY	A
1	Solyc06g061200.1.1	23877	303	712.329	1422.64	2	1422.64	0.0015	75.67	4.9e-06	L	TYDHVGVGGEVGAY	A
1	Solyc06g061200.1.1	23877	303	712.329	1422.64	2	1422.64	0.0015	76.83	6.3e-06	L	TYDHVGVGGEVGAY	A
1	Solyc06g061200.1.1	23877	303	712.329	1422.64	2	1422.64	0.0015	70.47	2.6e-05	L	TYDHVGVGGEVGAY	A
1	Solyc06g061200.1.1	23877	303	712.329	1422.64	2	1422.64	0.0015	71.12	1.5e-05	L	TYDHVGVGGEVGAY	A
1	Solyc06g061200.1.1	23877	303	712.329	1422.64	2	1422.64	0.0015	71.54	8.5e-06	L	TYDHVGVGGEVGAY	A
1	Solyc06g061200.1.1	23877	303	712.329	1422.64	2	1422.64	0.0016	59.58	1.8e-05	L	TYDHVGVGGEVGAY	A
1	Solyc06g061200.1.1	23877	303	712.329	1422.64	2	1422.64	0.0016	74.04	4.7e-06	L	TYDHVGVGGEVGAY	A
1	Solyc06g061200.1.1	23877	303	712.329	1422.64	2	1422.64	0.0016	35.62	0.0073	L	TYDHVGVGGEVGAY	A
1	Solyc06g061200.1.1	23877	303	712.329	1422.64	2	1422.64	0.0016	58.21	0.0001	L	TYDHVGVGGEVGAY	A
1	Solyc06g061200.1.1	23877	303	712.329	1422.64	2	1422.64	0.0016	53.14	7.8e-05	L	TYDHVGVGGEVGAY	A
1	Solyc06g061200.1.1	23877	303	712.329	1422.64	2	1422.64	0.0016	73.45	5.6e-06	L	TYDHVGVGGEVGAY	A
1	Solyc06g061200.1.1	23877	303	712.329	1422.64	2	1422.64	0.0016	71.28	1.5e-05	L	TYDHVGVGGEVGAY	A
1	Solyc06g061200.1.1	23877	303	712.329	1422.64	2	1422.64	0.0017	69.69	1.1e-05	L	TYDHVGVGGEVGAY	A
1	Solyc06g061200.1.1	23877	303	712.329	1422.64	2	1422.64	0.0017	78.67	7.8e-06	L	TYDHVGVGGEVGAY	A
1	Solyc06g061200.1.1	23877	303	712.329	1422.64	2	1422.64	0.0017	58.63	0.00036	L	TYDHVGVGGEVGAY	A
1	Solyc06g061200.1.1	23877	303	712.329	1422.64	2	1422.64	0.0017	73.5	5.6e-06	L	TYDHVGVGGEVGAY	A
1	Solyc06g061200.1.1	23877	303	712.329	1422.64	2	1422.64	0.0017	48.11	0.00027	L	TYDHVGVGGEVGAY	A
1	Solyc06g061200.1.1	23877	303	712.329	1422.64	2	1422.64	0.0018	78.63	1.8e-06	L	TYDHVGVGGEVGAY	A
1	Solyc06g061200.1.1	23877	303	712.329	1422.64	2	1422.64	0.0018	74.78	1e-05	L	TYDHVGVGGEVGAY	A
1	Solyc06g061200.1.1	23877	303	712.329	1422.64	2	1422.64	0.0018	76.59	5e-06	L	TYDHVGVGGEVGAY	A
1	Solyc06g061200.1.1	23877	303	712.329	1422.64	2	1422.64	0.0018	59.19	0.00011	L	TYDHVGVGGEVGAY	A
1	Solyc06g061200.1.1	23877	303	712.329	1422.64	2	1422.64	0.0018	52.7	0.0006	L	TYDHVGVGGEVGAY	A
1	Solyc06g061200.1.1	23877	303	712.329	1422.64	2	1422.64	0.0019	36.42	0.0034	L	TYDHVGVGGEVGAY	A
1	Solyc06g061200.1.1	23877	303	712.329	1422.64	2	1422.64	0.0019	76.73	5e-06	L	TYDHVGVGGEVGAY	A
1	Solyc06g061200.1.1	23877	303	712.329	1422.64	2	1422.64	0.0019	74.34	8e-06	L	TYDHVGVGGEVGAY	A
1	Solyc06g061200.1.1	23877	303	712.329	1422.64	2	1422.64	0.0019	58.26	0.00022	L	TYDHVGVGGEVGAY	A
1	Solyc06g061200.1.1	23877	303	712.329	1422.64	2	1422.64	0.0021	75.17	1.6e-05	L	TYDHVGVGGEVGAY	A
1	Solyc06g061200.1.1	23877	303	712.329	1422.64	2	1422.64	0.0021	56.57	0.00017	L	TYDHVGVGGEVGAY	A
1	Solyc06g061200.1.1	23877	303	712.329	1422.64	2	1422.64	0.0022	61.46	2.5e-05	L	TYDHVGVGGEVGAY	A
1	Solyc06g061200.1.1	23877	303	712.329	1422.64	2	1422.64	0.0023	59.83	0.00025	L	TYDHVGVGGEVGAY	A
1	Solyc06g061200.1.1	23877	303	712.329	1422.64	2	1422.64	0.0024	73.29	2.4e-05	L	TYDHVGVGGEVGAY	A
1	Solyc06g061200.1.1	23877	303	712.329	1422.64	2	1422.64	0.0026	75.58	1.3e-05	L	TYDHVGVGGEVGAY	A
1	Solyc06g061200.1.1	23877	303	712.329	1422.64	2	1422.64	0.0026	75.53	8.1e-06	L	TYDHVGVGGEVGAY	A
1	Solyc06g061200.1.1	23877	303	712.329	1422.64	2	1422.64	0.0027	58.29	0.00033	L	TYDHVGVGGEVGAY	A
1	Solyc06g061200.1.1	23877	303	712.329	1422.64	2	1422.64	0.0027	74.11	5.9e-06	L	TYDHVGVGGEVGAY	A
1	Solyc06g061200.1.1	23877	303	712.329	1422.64	2	1422.64	0.0027	69.34	1.6e-05	L	TYDHVGVGGEVGAY	A
1	Solyc06g061200.1.1	23877	303	712.329	1422.64	2	1422.64	0.0027	71.62	8.5e-06	L	TYDHVGVGGEVGAY	A
1	Solyc06g061200.1.1	23877	303	712.33	1422.64	2	1422.64	0.0028	59.39	0.00011	L	TYDHVGVGGEVGAY	A
1	Solyc06g061200.1.1	23877	303	712.33	1422.64	2	1422.64	0.0029	72.13	1.3e-05	L	TYDHVGVGGEVGAY	A
1	Solyc06g061200.1.1	23877	303	712.33	1422.64	2	1422.64	0.0032	32.88	0.0065	L	TYDHVGVGGEVGAY	A
1	Solyc06g061200.1.1	23877	303	712.33	1422.64	2	1422.64	0.0032	75.83	8e-06	L	TYDHVGVGGEVGAY	A
1	Solyc06g061200.1.1	23877	303	712.33	1422.64	2	1422.64	0.0034	46.55	0.00047	L	TYDHVGVGGEVGAY	A
1	Solyc06g061200.1.1	23877	303	712.33	1422.64	2	1422.64	0.0034	72.39	1.2e-05	L	TYDHVGVGGEVGAY	A
1	Solyc06g061200.1.1	23877	303	712.33	1422.64	2	1422.64	0.0034	66.94	2.2e-05	L	TYDHVGVGGEVGAY	A
1	Solyc06g061200.1.1	23877	303	712.33	1422.65	2	1422.64	0.0035	75	9.3e-06	L	TYDHVGVGGEVGAY	A
1	Solyc06g061200.1.1	23877	303	712.33	1422.65	2	1422.64	0.0035	51.83	0.0005	L	TYDHVGVGGEVGAY	A
1	Solyc06g061200.1.1	23877	303	712.33	1422.65	2	1422.64	0.0035	74.48	8.1e-06	L	TYDHVGVGGEVGAY	A
1	Solyc06g061200.1.1	23877	303	712.33	1422.65	2	1422.64	0.0035	73.44	3e-06	L	TYDHVGVGGEVGAY	A
1	Solyc06g061200.1.1	23877	303	712.33	1422.65	2	1422.64	0.0037	43.28	0.00069	L	TYDHVGVGGEVGAY	A
1	Solyc06g061200.1.1	23877	303	712.33	1422.65	2	1422.64	0.0041	35.48	0.0019	L	TYDHVGVGGEVGAY	A
1	Solyc06g061200.1.1	23877	303	712.33	1422.65	2	1422.64	0.0043	71.19	1.5e-05	L	TYDHVGVGGEVGAY	A
1	Solyc06g061200.1.1	23877	303	712.33	1422.65	2	1422.64	0.0043	74.41	2.9e-06	L	TYDHVGVGGEVGAY	A
1	Solyc06g061200.1.1	23877	303	712.33	1422.65	2	1422.64	0.0044	74.55	7.9e-06	L	TYDHVGVGGEVGAY	A
1	Solyc06g061200.1.1	23877	303	712.331	1422.65	2	1422.64	0.005	75.23	8.8e-06	L	TYDHVGVGGEVGAY	A
1	Solyc06g061200.1.1	23877	303	712.331	1422.65	2	1422.64	0.005	72.31	1.9e-05	L	TYDHVGVGGEVGAY	A
1	Solyc06g061200.1.1	23877	303	712.331	1422.65	2	1422.64	0.0051	62.19	3.7e-05	L	TYDHVGVGGEVGAY	A
1	Solyc06g061200.1.1	23877	303	712.331	1422.65	2	1422.64	0.0052	48.98	9.8e-05	L	TYDHVGVGGEVGAY	A
1	Solyc06g061200.1.1	23877	303	712.331	1422.65	2	1422.64	0.0058	41.16	0.0011	L	TYDHVGVGGEVGAY	A
1	Solyc06g061200.1.1	23877	303	712.817	1423.62	2	1423.62	0.0008	169.45	2.4e-15	A	AGGGGGSGGGGGGAVAGGGAH	G
1	Solyc06g061200.1.1	23877	303	712.817	1423.62	2	1423.62	0.0009	152.06	9.5e-14	A	AGGGGGSGGGGGGAVAGGGAH	G
1	Solyc06g061200.1.1	23877	303	715.296	1428.58	2	1428.58	0.0009	48.55	0.001	Y	GAGGAPGGGYGGGGGHGGGG	G	Oxidation (P)
1	Solyc06g061200.1.1	23877	303	715.296	1428.58	2	1428.58	0.0015	47.13	0.0023	G	AGGAPGGGYGGGGGHGGGGG	S	Oxidation (P)
1	Solyc06g061200.1.1	23877	303	716.304	1430.59	2	1430.59	0.0006	62.66	0.00067	G	SGGGAGGGAGGAHGGAYGGG	G
1	Solyc06g061200.1.1	23877	303	716.304	1430.59	2	1430.59	0.0007	71.31	7.1e-05	Y	GSGGGAGGGAGGAHGGAYGG	G
1	Solyc06g061200.1.1	23877	303	716.304	1430.59	2	1430.59	0.0014	65.47	0.0004	Y	GSGGGAGGGAGGAHGGAYGG	G
1	Solyc06g061200.1.1	23877	303	716.304	1430.59	2	1430.59	0.0021	58.45	0.00024	G	SGGGAGGGAGGAHGGAYGGG	G
1	Solyc06g061200.1.1	23877	303	716.795	1431.58	2	1431.58	-0.0005	71.08	1.1e-06	D	GGYASGGGEGGGAGGGHAG	G
1	Solyc06g061200.1.1	23877	303	716.796	1431.58	2	1431.58	0.0006	93.13	1.6e-08	D	GGYASGGGEGGGAGGGHAG	G
1	Solyc06g061200.1.1	23877	303	716.796	1431.58	2	1431.58	0.0008	80.86	1e-06	A	SGGGEGGGAGGGHAGGGYA	G
1	Solyc06g061200.1.1	23877	303	716.796	1431.58	2	1431.58	0.0009	83.4	9.8e-07	A	SGGGEGGGAGGGHAGGGYA	G
1	Solyc06g061200.1.1	23877	303	716.796	1431.58	2	1431.58	0.0012	92.93	3.7e-08	Y	GGGGGSGAGGGGAYAGGEH	A
1	Solyc06g061200.1.1	23877	303	716.797	1431.58	2	1431.58	0.0036	76.98	6.2e-07	A	SGGGEGGGAGGGHAGGGYA	G
1	Solyc06g061200.1.1	23877	303	717.779	1433.54	2	1433.54	-0.0003	116.54	8.6e-10	G	GEHDGGYAAGGGEGGGS	G
1	Solyc06g061200.1.1	23877	303	717.779	1433.54	2	1433.54	0.0001	110.61	4.2e-10	G	GEHDGGYAAGGGEGGGS	G
1	Solyc06g061200.1.1	23877	303	717.78	1433.55	2	1433.54	0.0006	112.25	3.4e-09	G	GEHDGGYAAGGGEGGGS	G
1	Solyc06g061200.1.1	23877	303	717.78	1433.55	2	1433.54	0.0017	103.18	4.3e-09	G	GEHDGGYAAGGGEGGGS	G
1	Solyc06g061200.1.1	23877	303	717.781	1433.55	2	1433.54	0.0022	127.12	1.5e-11	G	GEHDGGYAAGGGEGGGS	G
1	Solyc06g061200.1.1	23877	303	721.29	1440.56	2	1440.57	-0.0007	50.11	0.00029	A	HAGGEHDGGYAAGGGE	G
1	Solyc06g061200.1.1	23877	303	721.29	1440.57	2	1440.57	0.0002	48.26	0.0009	A	HAGGEHDGGYAAGGGE	G
1	Solyc06g061200.1.1	23877	303	723.312	1444.61	2	1444.61	0.001	76.88	1.3e-06	H	AGGGYAGGGGGGSGAGGAHA	G
1	Solyc06g061200.1.1	23877	303	723.312	1444.61	2	1444.61	0.0013	84.74	9.2e-08	H	AGGGYAGGGGGGSGAGGAHA	G
1	Solyc06g061200.1.1	23877	303	724.3	1446.59	2	1446.59	-0.0013	106.35	1.7e-09	A	SGGGYGSGGGAGGGAGGAHG	G
1	Solyc06g061200.1.1	23877	303	724.301	1446.59	2	1446.59	0	115.63	1.1e-10	A	SGGGYGSGGGAGGGAGGAHG	G
1	Solyc06g061200.1.1	23877	303	724.301	1446.59	2	1446.59	0.0003	111.79	3.2e-10	A	SGGGYGSGGGAGGGAGGAHG	G
1	Solyc06g061200.1.1	23877	303	724.301	1446.59	2	1446.59	0.0005	78.25	2.6e-07	D	GGYAGGGGSGSGAGGGHAGG	G
1	Solyc06g061200.1.1	23877	303	724.302	1446.59	2	1446.59	0.0014	111.06	4.7e-10	A	SGGGYGSGGGAGGGAGGAHG	G
1	Solyc06g061200.1.1	23877	303	724.302	1446.59	2	1446.59	0.0019	104.03	2.1e-09	A	SGGGYGSGGGAGGGAGGAHG	G
1	Solyc06g061200.1.1	23877	303	724.302	1446.59	2	1446.59	0.0022	87.65	4.5e-08	D	GGYAGGGGSGSGAGGGHAGG	G
1	Solyc06g061200.1.1	23877	303	724.302	1446.59	2	1446.59	0.0023	98.83	1.5e-07	A	SGGGYGSGGGAGGGAGGAHG	G
1	Solyc06g061200.1.1	23877	303	725.818	1449.62	2	1449.62	-0.0012	70.46	1.5e-05	D	GGYAAGGGGGSGGGGGGAVAG	G
1	Solyc06g061200.1.1	23877	303	725.819	1449.62	2	1449.62	-0.0002	66.94	1.6e-05	D	GGYAAGGGGGSGGGGGGAVAG	G
1	Solyc06g061200.1.1	23877	303	725.819	1449.62	2	1449.62	0.0007	60.25	5.8e-05	D	GGYAAGGGGGSGGGGGGAVAG	G
1	Solyc06g061200.1.1	23877	303	731.31	1460.61	2	1460.6	0.0023	90.96	1.4e-07	A	GGGAHGGGAYAGGSGGGTGG	G
1	Solyc06g061200.1.1	23877	303	731.802	1461.59	2	1461.59	0.0024	61.94	4.1e-05	Y	AAGGHDGGYAGGGGSGSGA	G
1	Solyc06g061200.1.1	23877	303	488.866	1463.58	3	1463.58	-0.0022	33.03	0.0061	A	GGGGGGSGAGGAHAGGEHD	G
1	Solyc06g061200.1.1	23877	303	488.866	1463.58	3	1463.58	-0.0014	40.75	0.0016	A	GGGGGGSGAGGAHAGGEHD	G
1	Solyc06g061200.1.1	23877	303	488.867	1463.58	3	1463.58	0.0005	53.84	0.0071	G	GGGGGSGAGGAHAGGEHDG	G
1	Solyc06g061200.1.1	23877	303	488.867	1463.58	3	1463.58	0.0012	60.5	8.9e-06	A	GGGGGGSGAGGAHAGGEHD	G
1	Solyc06g061200.1.1	23877	303	488.867	1463.58	3	1463.58	0.0013	54.54	0.00032	A	GGGGGGSGAGGAHAGGEHD	G
1	Solyc06g061200.1.1	23877	303	734.32	1466.62	2	1466.62	-0.0001	84.4	1.1e-07	A	GGGGGSGGGGGGAVAGGGAHGG	G
1	Solyc06g061200.1.1	23877	303	734.32	1466.63	2	1466.62	0.0013	92.26	1.3e-07	A	GGGGGSGGGGGGAVAGGGAHGG	G
1	Solyc06g061200.1.1	23877	303	734.789	1467.56	2	1467.57	-0.0017	80.36	3.1e-07	E	HDGGYAAGGGEGGGSGY	G
1	Solyc06g061200.1.1	23877	303	734.789	1467.56	2	1467.57	-0.0016	102.04	4.4e-09	E	HDGGYAAGGGEGGGSGY	G
1	Solyc06g061200.1.1	23877	303	734.789	1467.56	2	1467.57	-0.0013	58.1	2.5e-05	E	HDGGYAAGGGEGGGSGY	G
1	Solyc06g061200.1.1	23877	303	734.789	1467.56	2	1467.57	-0.0009	124.21	6.9e-11	E	HDGGYAAGGGEGGGSGY	G
1	Solyc06g061200.1.1	23877	303	734.789	1467.56	2	1467.57	-0.0009	99.01	7.2e-09	E	HDGGYAAGGGEGGGSGY	G
1	Solyc06g061200.1.1	23877	303	734.789	1467.56	2	1467.57	-0.0008	71.64	6.8e-06	E	HDGGYAAGGGEGGGSGY	G
1	Solyc06g061200.1.1	23877	303	734.789	1467.56	2	1467.57	-0.0008	120.22	1.8e-10	E	HDGGYAAGGGEGGGSGY	G
1	Solyc06g061200.1.1	23877	303	734.79	1467.56	2	1467.57	-0.0006	73.28	1e-06	E	HDGGYAAGGGEGGGSGY	G
1	Solyc06g061200.1.1	23877	303	734.79	1467.56	2	1467.57	-0.0003	102.4	6.5e-09	E	HDGGYAAGGGEGGGSGY	G
1	Solyc06g061200.1.1	23877	303	734.79	1467.56	2	1467.57	-0.0002	128.01	3.7e-11	E	HDGGYAAGGGEGGGSGY	G
1	Solyc06g061200.1.1	23877	303	734.79	1467.56	2	1467.57	-0.0002	85.33	3.7e-08	E	HDGGYAAGGGEGGGSGY	G
1	Solyc06g061200.1.1	23877	303	734.79	1467.57	2	1467.57	-0.0001	102.84	1.6e-08	E	HDGGYAAGGGEGGGSGY	G
1	Solyc06g061200.1.1	23877	303	734.79	1467.57	2	1467.57	0.0005	84.74	8.8e-08	E	HDGGYAAGGGEGGGSGY	G
1	Solyc06g061200.1.1	23877	303	734.79	1467.57	2	1467.57	0.001	92.53	3.4e-08	E	HDGGYAAGGGEGGGSGY	G
1	Solyc06g061200.1.1	23877	303	734.79	1467.57	2	1467.57	0.0011	75.8	5.8e-07	E	HDGGYAAGGGEGGGSGY	G
1	Solyc06g061200.1.1	23877	303	734.79	1467.57	2	1467.57	0.0013	109.63	8.2e-10	E	HDGGYAAGGGEGGGSGY	G
1	Solyc06g061200.1.1	23877	303	734.79	1467.57	2	1467.57	0.0014	83.17	1.5e-07	E	HDGGYAAGGGEGGGSGY	G
1	Solyc06g061200.1.1	23877	303	734.791	1467.57	2	1467.57	0.0015	98.48	1.2e-08	E	HDGGYAAGGGEGGGSGY	G
1	Solyc06g061200.1.1	23877	303	734.791	1467.57	2	1467.57	0.0016	104.48	1.6e-09	E	HDGGYAAGGGEGGGSGY	G
1	Solyc06g061200.1.1	23877	303	734.791	1467.57	2	1467.57	0.0016	112.03	7.9e-10	E	HDGGYAAGGGEGGGSGY	G
1	Solyc06g061200.1.1	23877	303	734.791	1467.57	2	1467.57	0.0017	85.93	1.4e-07	E	HDGGYAAGGGEGGGSGY	G
1	Solyc06g061200.1.1	23877	303	734.791	1467.57	2	1467.57	0.002	107.21	9.9e-10	E	HDGGYAAGGGEGGGSGY	G
1	Solyc06g061200.1.1	23877	303	734.791	1467.57	2	1467.57	0.0025	96.4	2.4e-08	E	HDGGYAAGGGEGGGSGY	G
1	Solyc06g061200.1.1	23877	303	734.791	1467.57	2	1467.57	0.0026	105.54	1.7e-09	E	HDGGYAAGGGEGGGSGY	G
1	Solyc06g061200.1.1	23877	303	734.791	1467.57	2	1467.57	0.0028	101.6	3.9e-09	E	HDGGYAAGGGEGGGSGY	G
1	Solyc06g061200.1.1	23877	303	734.791	1467.57	2	1467.57	0.003	100.17	6.3e-09	E	HDGGYAAGGGEGGGSGY	G
1	Solyc06g061200.1.1	23877	303	734.791	1467.57	2	1467.57	0.0031	95.58	1.1e-08	E	HDGGYAAGGGEGGGSGY	G
1	Solyc06g061200.1.1	23877	303	734.791	1467.57	2	1467.57	0.0032	92.93	1.8e-08	E	HDGGYAAGGGEGGGSGY	G
1	Solyc06g061200.1.1	23877	303	734.791	1467.57	2	1467.57	0.0032	96.02	1.4e-08	E	HDGGYAAGGGEGGGSGY	G
1	Solyc06g061200.1.1	23877	303	734.792	1467.57	2	1467.57	0.0038	115.28	4.7e-10	E	HDGGYAAGGGEGGGSGY	G
1	Solyc06g061200.1.1	23877	303	734.792	1467.57	2	1467.57	0.0038	103.69	6e-09	E	HDGGYAAGGGEGGGSGY	G
1	Solyc06g061200.1.1	23877	303	734.792	1467.57	2	1467.57	0.0043	76.85	6e-07	E	HDGGYAAGGGEGGGSGY	G
1	Solyc06g061200.1.1	23877	303	734.792	1467.57	2	1467.57	0.0044	97.62	8.3e-09	E	HDGGYAAGGGEGGGSGY	G
1	Solyc06g061200.1.1	23877	303	734.793	1467.57	2	1467.57	0.0058	108.4	1.9e-09	E	HDGGYAAGGGEGGGSGY	G
1	Solyc06g061200.1.1	23877	303	490.203	1467.59	3	1467.59	-0.0009	33.52	0.0021	E	HAGGYGGGAGGGEGGGHGG	G
1	Solyc06g061200.1.1	23877	303	734.801	1467.59	2	1467.59	-0.0006	95.16	1e-08	E	HAGGYGGGAGGGEGGGHGG	G
1	Solyc06g061200.1.1	23877	303	490.203	1467.59	3	1467.59	-0.0004	33.34	0.0061	E	HAGGYGGGAGGGEGGGHGG	G
1	Solyc06g061200.1.1	23877	303	490.203	1467.59	3	1467.59	-0.0004	62.39	4.6e-05	E	HAGGYGGGAGGGEGGGHGG	G
1	Solyc06g061200.1.1	23877	303	490.203	1467.59	3	1467.59	-0.0002	33.96	0.0089	E	HAGGYGGGAGGGEGGGHGG	G
1	Solyc06g061200.1.1	23877	303	490.203	1467.59	3	1467.59	0.0001	38.24	0.0013	E	HAGGYGGGAGGGEGGGHGG	G
1	Solyc06g061200.1.1	23877	303	490.203	1467.59	3	1467.59	0.0001	53.15	9.4e-05	E	HAGGYGGGAGGGEGGGHGG	G
1	Solyc06g061200.1.1	23877	303	490.203	1467.59	3	1467.59	0.0002	45.43	0.00013	E	HAGGYGGGAGGGEGGGHGG	G
1	Solyc06g061200.1.1	23877	303	734.801	1467.59	2	1467.59	0.0003	95.17	5.3e-09	E	HAGGYGGGAGGGEGGGHGG	G
1	Solyc06g061200.1.1	23877	303	734.801	1467.59	2	1467.59	0.0004	93.87	3.1e-08	E	HAGGYGGGAGGGEGGGHGG	G
1	Solyc06g061200.1.1	23877	303	734.801	1467.59	2	1467.59	0.0004	42.68	0.0005	E	HAGGYGGGAGGGEGGGHGG	G
1	Solyc06g061200.1.1	23877	303	734.801	1467.59	2	1467.59	0.0004	31.43	0.0098	E	HAGGYGGGAGGGEGGGHGG	G
1	Solyc06g061200.1.1	23877	303	490.203	1467.59	3	1467.59	0.0004	62.4	2.9e-05	E	HAGGYGGGAGGGEGGGHGG	G
1	Solyc06g061200.1.1	23877	303	490.203	1467.59	3	1467.59	0.0005	53.19	4.2e-05	E	HAGGYGGGAGGGEGGGHGG	G
1	Solyc06g061200.1.1	23877	303	490.203	1467.59	3	1467.59	0.0008	49.46	7.5e-05	E	HAGGYGGGAGGGEGGGHGG	G
1	Solyc06g061200.1.1	23877	303	734.802	1467.59	2	1467.59	0.0009	40.87	0.00036	E	HAGGYGGGAGGGEGGGHGG	G
1	Solyc06g061200.1.1	23877	303	734.802	1467.59	2	1467.59	0.001	28.98	0.0083	E	HAGGYGGGAGGGEGGGHGG	G
1	Solyc06g061200.1.1	23877	303	734.802	1467.59	2	1467.59	0.001	48.49	9.9e-05	E	HAGGYGGGAGGGEGGGHGG	G
1	Solyc06g061200.1.1	23877	303	734.802	1467.59	2	1467.59	0.0011	101.33	3.1e-09	E	HAGGYGGGAGGGEGGGHGG	G
1	Solyc06g061200.1.1	23877	303	734.802	1467.59	2	1467.59	0.0012	106.24	6.7e-10	E	HAGGYGGGAGGGEGGGHGG	G
1	Solyc06g061200.1.1	23877	303	734.802	1467.59	2	1467.59	0.0012	125.59	9.8e-12	E	HAGGYGGGAGGGEGGGHGG	G
1	Solyc06g061200.1.1	23877	303	734.802	1467.59	2	1467.59	0.0015	120.29	2.5e-11	E	HAGGYGGGAGGGEGGGHGG	G
1	Solyc06g061200.1.1	23877	303	490.204	1467.59	3	1467.59	0.0016	47.94	0.00011	E	HAGGYGGGAGGGEGGGHGG	G
1	Solyc06g061200.1.1	23877	303	734.802	1467.59	2	1467.59	0.0016	47.9	6.9e-05	E	HAGGYGGGAGGGEGGGHGG	G
1	Solyc06g061200.1.1	23877	303	734.802	1467.59	2	1467.59	0.0016	56.44	1.9e-05	E	HAGGYGGGAGGGEGGGHGG	G
1	Solyc06g061200.1.1	23877	303	734.802	1467.59	2	1467.59	0.0016	66.78	1.8e-06	E	HAGGYGGGAGGGEGGGHGG	G
1	Solyc06g061200.1.1	23877	303	734.802	1467.59	2	1467.59	0.0017	109.6	2.8e-10	E	HAGGYGGGAGGGEGGGHGG	G
1	Solyc06g061200.1.1	23877	303	734.802	1467.59	2	1467.59	0.0022	72.35	2e-06	E	HAGGYGGGAGGGEGGGHGG	G
1	Solyc06g061200.1.1	23877	303	734.802	1467.59	2	1467.59	0.0022	54.47	1.6e-05	E	HAGGYGGGAGGGEGGGHGG	G
1	Solyc06g061200.1.1	23877	303	734.803	1467.59	2	1467.59	0.0029	114.14	1.3e-10	E	HAGGYGGGAGGGEGGGHGG	G
1	Solyc06g061200.1.1	23877	303	734.803	1467.59	2	1467.59	0.0034	110.71	2.3e-10	E	HAGGYGGGAGGGEGGGHGG	G
1	Solyc06g061200.1.1	23877	303	734.803	1467.59	2	1467.59	0.0048	114.75	1.2e-10	E	HAGGYGGGAGGGEGGGHGG	G
1	Solyc06g061200.1.1	23877	303	737.807	1473.6	2	1473.6	0.0014	99.35	3.3e-08	A	GGGHAGGGYAGGGGGGSGAGG	A
1	Solyc06g061200.1.1	23877	303	738.293	1474.57	2	1474.57	0.0009	75.7	3.3e-05	H	AGGEHDGGYAAGGGEGGG	S
1	Solyc06g061200.1.1	23877	303	738.293	1474.57	2	1474.57	0.0009	88.35	1.4e-06	H	AGGEHDGGYAAGGGEGGG	S
1	Solyc06g061200.1.1	23877	303	738.293	1474.57	2	1474.57	0.001	85.21	4.6e-06	H	AGGEHDGGYAAGGGEGGG	S
1	Solyc06g061200.1.1	23877	303	738.293	1474.57	2	1474.57	0.001	85.46	4.3e-06	H	AGGEHDGGYAAGGGEGGG	S
1	Solyc06g061200.1.1	23877	303	738.293	1474.57	2	1474.57	0.0016	54.12	0.0011	H	AGGEHDGGYAAGGGEGGG	S
1	Solyc06g061200.1.1	23877	303	738.294	1474.57	2	1474.57	0.0017	97.34	2.8e-07	H	AGGEHDGGYAAGGGEGGG	S
1	Solyc06g061200.1.1	23877	303	739.806	1477.6	2	1477.6	-0.0004	61.39	4.2e-05	G	GYGAGGAPGGGYGGGGGHG	G	Oxidation (P)
1	Solyc06g061200.1.1	23877	303	740.795	1479.58	2	1479.58	-0.0011	32.84	0.0063	A	GGYGGGAGGGEGGGHGGGY	A
1	Solyc06g061200.1.1	23877	303	740.796	1479.58	2	1479.58	0.0002	40.25	0.0024	A	GGYGGGAGGGEGGGHGGGY	A
1	Solyc06g061200.1.1	23877	303	740.796	1479.58	2	1479.58	0.0007	56.6	0.00017	A	GGYGGGAGGGEGGGHGGGY	A
1	Solyc06g061200.1.1	23877	303	740.796	1479.58	2	1479.58	0.0012	36	0.0027	A	GGYGGGAGGGEGGGHGGGY	A
1	Solyc06g061200.1.1	23877	303	740.796	1479.58	2	1479.58	0.0012	41.48	0.004	A	GGYGGGAGGGEGGGHGGGY	A
1	Solyc06g061200.1.1	23877	303	740.796	1479.58	2	1479.58	0.0012	55.32	7.3e-05	A	GGYGGGAGGGEGGGHGGGY	A
1	Solyc06g061200.1.1	23877	303	740.796	1479.58	2	1479.58	0.0013	66.04	1.2e-05	A	GGYGGGAGGGEGGGHGGGY	A
1	Solyc06g061200.1.1	23877	303	740.796	1479.58	2	1479.58	0.0015	36.08	0.0054	A	GGYGGGAGGGEGGGHGGGY	A
1	Solyc06g061200.1.1	23877	303	740.796	1479.58	2	1479.58	0.0015	57.82	0.0001	A	GGYGGGAGGGEGGGHGGGY	A
1	Solyc06g061200.1.1	23877	303	740.796	1479.58	2	1479.58	0.0017	32.88	0.0053	A	GGYGGGAGGGEGGGHGGGY	A
1	Solyc06g061200.1.1	23877	303	740.796	1479.58	2	1479.58	0.0018	29.31	0.0092	A	GGYGGGAGGGEGGGHGGGY	A
1	Solyc06g061200.1.1	23877	303	740.796	1479.58	2	1479.58	0.0018	31.29	0.0047	A	GGYGGGAGGGEGGGHGGGY	A
1	Solyc06g061200.1.1	23877	303	740.797	1479.58	2	1479.58	0.0022	41.05	0.0031	A	GGYGGGAGGGEGGGHGGGY	A
1	Solyc06g061200.1.1	23877	303	740.797	1479.58	2	1479.58	0.0027	35.87	0.0023	A	GGYGGGAGGGEGGGHGGGY	A
1	Solyc06g061200.1.1	23877	303	740.797	1479.58	2	1479.58	0.0029	37.15	0.0031	A	GGYGGGAGGGEGGGHGGGY	A
1	Solyc06g061200.1.1	23877	303	741.328	1480.64	2	1480.64	0.0013	144.02	4.1e-13	A	AGGGGGSGGGGGGAVAGGGAHG	G
1	Solyc06g061200.1.1	23877	303	741.328	1480.64	2	1480.64	0.0014	122.46	8.6e-11	A	AGGGGGSGGGGGGAVAGGGAHG	G
1	Solyc06g061200.1.1	23877	303	744.814	1487.61	2	1487.61	-0.0003	84.89	2.8e-06	G	SGGGAGGGAGGAHGGAYGGGG	G
1	Solyc06g061200.1.1	23877	303	744.815	1487.62	2	1487.61	0.0014	79.12	1.3e-05	G	SGGGAGGGAGGAHGGAYGGGG	G
1	Solyc06g061200.1.1	23877	303	744.815	1487.62	2	1487.61	0.0015	90.16	4.8e-07	G	SGGGAGGGAGGAHGGAYGGGG	G
1	Solyc06g061200.1.1	23877	303	744.815	1487.62	2	1487.61	0.0016	87.55	3.3e-06	G	SGGGAGGGAGGAHGGAYGGGG	G
1	Solyc06g061200.1.1	23877	303	744.815	1487.62	2	1487.61	0.0019	29.45	0.009	G	SGGGAGGGAGGAHGGAYGGGG	G
1	Solyc06g061200.1.1	23877	303	744.815	1487.62	2	1487.61	0.0019	60.21	2.4e-05	G	SGGGAGGGAGGAHGGAYGGGG	G
1	Solyc06g061200.1.1	23877	303	745.305	1488.6	2	1488.6	-0.0022	49.32	4.2e-05	Y	AGGGGGGSGGGGAYAAGGHD	G
1	Solyc06g061200.1.1	23877	303	745.306	1488.6	2	1488.6	-0.0003	87.37	3.9e-07	D	GGYASGGGEGGGAGGGHAGG	G
1	Solyc06g061200.1.1	23877	303	745.306	1488.6	2	1488.6	-0.0003	54.45	4.6e-05	D	GGYASGGGEGGGAGGGHAGG	G
1	Solyc06g061200.1.1	23877	303	745.307	1488.6	2	1488.6	0.0005	77.18	7.7e-07	A	SGGGEGGGAGGGHAGGGYAG	G
1	Solyc06g061200.1.1	23877	303	745.307	1488.6	2	1488.6	0.0016	54.55	3.7e-05	D	GGYASGGGEGGGAGGGHAGG	G
1	Solyc06g061200.1.1	23877	303	745.308	1488.6	2	1488.6	0.0032	39	0.0011	D	GGYASGGGEGGGAGGGHAGG	G
1	Solyc06g061200.1.1	23877	303	746.29	1490.56	2	1490.57	-0.0012	132.05	9.4e-11	G	GEHDGGYAAGGGEGGGSG	Y
1	Solyc06g061200.1.1	23877	303	746.29	1490.57	2	1490.57	-0.0001	126.34	3.5e-10	G	GEHDGGYAAGGGEGGGSG	Y
1	Solyc06g061200.1.1	23877	303	746.29	1490.57	2	1490.57	0.0004	94.57	5.2e-07	G	GEHDGGYAAGGGEGGGSG	Y
1	Solyc06g061200.1.1	23877	303	746.291	1490.57	2	1490.57	0.0008	111.98	9.3e-09	G	GEHDGGYAAGGGEGGGSG	Y
1	Solyc06g061200.1.1	23877	303	746.291	1490.57	2	1490.57	0.0011	120.9	1.2e-09	G	GEHDGGYAAGGGEGGGSG	Y
1	Solyc06g061200.1.1	23877	303	746.291	1490.57	2	1490.57	0.0014	121.42	1.1e-09	G	GEHDGGYAAGGGEGGGSG	Y
1	Solyc06g061200.1.1	23877	303	746.291	1490.57	2	1490.57	0.0016	131.27	1.1e-10	G	GEHDGGYAAGGGEGGGSG	Y
1	Solyc06g061200.1.1	23877	303	746.298	1490.58	2	1490.58	0.0048	179.78	6.5e-16	A	GGHDGGYAGGGGSGSGAGGG	H
1	Solyc06g061200.1.1	23877	303	747.802	1493.59	2	1493.59	-0.0021	65.24	3.8e-05	G	GYGGGAGGGEGGGHGGGYA	P
1	Solyc06g061200.1.1	23877	303	747.802	1493.59	2	1493.59	-0.0017	52.6	0.00042	G	GYGGGAGGGEGGGHGGGYA	P
1	Solyc06g061200.1.1	23877	303	747.803	1493.59	2	1493.59	-0.0014	63.87	0.00021	G	GYGGGAGGGEGGGHGGGYA	P
1	Solyc06g061200.1.1	23877	303	747.803	1493.59	2	1493.59	-0.0011	58.85	0.00011	G	GYGGGAGGGEGGGHGGGYA	P
1	Solyc06g061200.1.1	23877	303	747.803	1493.59	2	1493.59	-0.0006	53.14	0.0029	G	GYGGGAGGGEGGGHGGGYA	P
1	Solyc06g061200.1.1	23877	303	747.803	1493.59	2	1493.59	-0.0003	51.32	0.0039	G	GYGGGAGGGEGGGHGGGYA	P
1	Solyc06g061200.1.1	23877	303	747.803	1493.59	2	1493.59	0	73.55	2.8e-05	G	GYGGGAGGGEGGGHGGGYA	P
1	Solyc06g061200.1.1	23877	303	747.803	1493.59	2	1493.59	0.0001	68.67	8.9e-05	G	GYGGGAGGGEGGGHGGGYA	P
1	Solyc06g061200.1.1	23877	303	747.803	1493.59	2	1493.59	0.0002	55.21	8.7e-05	G	GYGGGAGGGEGGGHGGGYA	P
1	Solyc06g061200.1.1	23877	303	747.803	1493.59	2	1493.59	0.0002	47.88	0.00039	G	GYGGGAGGGEGGGHGGGYA	P
1	Solyc06g061200.1.1	23877	303	747.803	1493.59	2	1493.59	0.0002	56.79	0.00033	G	GYGGGAGGGEGGGHGGGYA	P
1	Solyc06g061200.1.1	23877	303	747.803	1493.59	2	1493.59	0.0004	66.39	0.00039	G	GYGGGAGGGEGGGHGGGYA	P
1	Solyc06g061200.1.1	23877	303	747.804	1493.59	2	1493.59	0.0006	54.48	0.0013	G	GYGGGAGGGEGGGHGGGYA	P
1	Solyc06g061200.1.1	23877	303	747.804	1493.59	2	1493.59	0.0007	70.24	4.7e-05	G	GYGGGAGGGEGGGHGGGYA	P
1	Solyc06g061200.1.1	23877	303	747.804	1493.59	2	1493.59	0.0007	66.51	3.1e-05	G	GYGGGAGGGEGGGHGGGYA	P
1	Solyc06g061200.1.1	23877	303	747.804	1493.59	2	1493.59	0.0008	63.08	0.0004	G	GYGGGAGGGEGGGHGGGYA	P
1	Solyc06g061200.1.1	23877	303	747.804	1493.59	2	1493.59	0.0008	63.19	0.00032	G	GYGGGAGGGEGGGHGGGYA	P
1	Solyc06g061200.1.1	23877	303	747.804	1493.59	2	1493.59	0.001	69.6	9e-05	G	GYGGGAGGGEGGGHGGGYA	P
1	Solyc06g061200.1.1	23877	303	747.804	1493.59	2	1493.59	0.0012	70.61	6e-06	G	GYGGGAGGGEGGGHGGGYA	P
1	Solyc06g061200.1.1	23877	303	747.804	1493.59	2	1493.59	0.0013	47.45	0.00033	G	GYGGGAGGGEGGGHGGGYA	P
1	Solyc06g061200.1.1	23877	303	747.804	1493.59	2	1493.59	0.0013	56.49	0.0016	G	GYGGGAGGGEGGGHGGGYA	P
1	Solyc06g061200.1.1	23877	303	747.804	1493.59	2	1493.59	0.0015	60	0.00028	G	GYGGGAGGGEGGGHGGGYA	P
1	Solyc06g061200.1.1	23877	303	747.804	1493.59	2	1493.59	0.0016	71.94	1.8e-05	G	GYGGGAGGGEGGGHGGGYA	P
1	Solyc06g061200.1.1	23877	303	747.804	1493.59	2	1493.59	0.0021	61.48	0.00071	G	GYGGGAGGGEGGGHGGGYA	P
1	Solyc06g061200.1.1	23877	303	747.804	1493.59	2	1493.59	0.0021	57.66	0.0011	G	GYGGGAGGGEGGGHGGGYA	P
1	Solyc06g061200.1.1	23877	303	747.804	1493.59	2	1493.59	0.0021	55.85	0.0028	G	GYGGGAGGGEGGGHGGGYA	P
1	Solyc06g061200.1.1	23877	303	747.804	1493.59	2	1493.59	0.0022	61.18	5.9e-05	G	GYGGGAGGGEGGGHGGGYA	P
1	Solyc06g061200.1.1	23877	303	747.804	1493.59	2	1493.59	0.0022	59.73	0.00074	G	GYGGGAGGGEGGGHGGGYA	P
1	Solyc06g061200.1.1	23877	303	747.804	1493.59	2	1493.59	0.0022	57.89	0.00026	G	GYGGGAGGGEGGGHGGGYA	P
1	Solyc06g061200.1.1	23877	303	747.804	1493.59	2	1493.59	0.0023	48.32	0.0013	G	GYGGGAGGGEGGGHGGGYA	P
1	Solyc06g061200.1.1	23877	303	747.804	1493.59	2	1493.59	0.0024	61.16	0.00064	G	GYGGGAGGGEGGGHGGGYA	P
1	Solyc06g061200.1.1	23877	303	747.804	1493.59	2	1493.59	0.0024	69.48	1.3e-05	G	GYGGGAGGGEGGGHGGGYA	P
1	Solyc06g061200.1.1	23877	303	747.805	1493.59	2	1493.59	0.0026	82.35	8.7e-06	G	GYGGGAGGGEGGGHGGGYA	P
1	Solyc06g061200.1.1	23877	303	747.805	1493.59	2	1493.59	0.0027	69.63	6.5e-05	G	GYGGGAGGGEGGGHGGGYA	P
1	Solyc06g061200.1.1	23877	303	747.805	1493.59	2	1493.59	0.0028	75.83	1.7e-05	G	GYGGGAGGGEGGGHGGGYA	P
1	Solyc06g061200.1.1	23877	303	747.805	1493.59	2	1493.59	0.0029	59.37	0.00023	G	GYGGGAGGGEGGGHGGGYA	P
1	Solyc06g061200.1.1	23877	303	747.805	1493.59	2	1493.59	0.0029	61.63	0.00011	G	GYGGGAGGGEGGGHGGGYA	P
1	Solyc06g061200.1.1	23877	303	747.805	1493.6	2	1493.59	0.003	61.96	9.7e-05	G	GYGGGAGGGEGGGHGGGYA	P
1	Solyc06g061200.1.1	23877	303	747.805	1493.6	2	1493.59	0.0032	60.86	0.00026	G	GYGGGAGGGEGGGHGGGYA	P
1	Solyc06g061200.1.1	23877	303	747.805	1493.6	2	1493.59	0.0032	54.53	0.0022	G	GYGGGAGGGEGGGHGGGYA	P
1	Solyc06g061200.1.1	23877	303	747.805	1493.6	2	1493.59	0.0041	73.55	3.3e-06	G	GYGGGAGGGEGGGHGGGYA	P
1	Solyc06g061200.1.1	23877	303	747.805	1493.6	2	1493.59	0.0041	65.89	7.7e-06	G	GYGGGAGGGEGGGHGGGYA	P
1	Solyc06g061200.1.1	23877	303	747.806	1493.6	2	1493.59	0.0044	68.25	2e-05	G	GYGGGAGGGEGGGHGGGYA	P
1	Solyc06g061200.1.1	23877	303	747.847	1493.68	2	1493.68	-0.0001	38.01	0.0041	L	TYDHVGVGGEVGAYA	G
1	Solyc06g061200.1.1	23877	303	747.847	1493.68	2	1493.68	0	55.41	0.00043	L	TYDHVGVGGEVGAYA	G
1	Solyc06g061200.1.1	23877	303	747.847	1493.68	2	1493.68	0.0001	50.45	0.00047	L	TYDHVGVGGEVGAYA	G
1	Solyc06g061200.1.1	23877	303	747.847	1493.68	2	1493.68	0.0002	62.85	2.4e-05	L	TYDHVGVGGEVGAYA	G
1	Solyc06g061200.1.1	23877	303	747.847	1493.68	2	1493.68	0.0002	52.41	0.00028	L	TYDHVGVGGEVGAYA	G
1	Solyc06g061200.1.1	23877	303	747.847	1493.68	2	1493.68	0.0002	50.37	0.00058	L	TYDHVGVGGEVGAYA	G
1	Solyc06g061200.1.1	23877	303	747.847	1493.68	2	1493.68	0.0004	64.25	2.1e-05	L	TYDHVGVGGEVGAYA	G
1	Solyc06g061200.1.1	23877	303	747.847	1493.68	2	1493.68	0.0005	42.72	0.0022	L	TYDHVGVGGEVGAYA	G
1	Solyc06g061200.1.1	23877	303	747.847	1493.68	2	1493.68	0.0005	72.47	3.9e-06	L	TYDHVGVGGEVGAYA	G
1	Solyc06g061200.1.1	23877	303	747.847	1493.68	2	1493.68	0.0006	56.19	0.00025	L	TYDHVGVGGEVGAYA	G
1	Solyc06g061200.1.1	23877	303	747.847	1493.68	2	1493.68	0.0006	48.16	0.00015	L	TYDHVGVGGEVGAYA	G
1	Solyc06g061200.1.1	23877	303	747.847	1493.68	2	1493.68	0.0006	48.94	0.00044	L	TYDHVGVGGEVGAYA	G
1	Solyc06g061200.1.1	23877	303	747.847	1493.68	2	1493.68	0.0007	53.69	6e-05	L	TYDHVGVGGEVGAYA	G
1	Solyc06g061200.1.1	23877	303	747.847	1493.68	2	1493.68	0.0007	44.56	0.0011	L	TYDHVGVGGEVGAYA	G
1	Solyc06g061200.1.1	23877	303	747.847	1493.68	2	1493.68	0.0007	66.76	1.5e-05	L	TYDHVGVGGEVGAYA	G
1	Solyc06g061200.1.1	23877	303	747.847	1493.68	2	1493.68	0.0007	51.59	0.0002	L	TYDHVGVGGEVGAYA	G
1	Solyc06g061200.1.1	23877	303	747.847	1493.68	2	1493.68	0.0009	35.22	0.0044	L	TYDHVGVGGEVGAYA	G
1	Solyc06g061200.1.1	23877	303	747.847	1493.68	2	1493.68	0.0009	72.09	4.6e-06	L	TYDHVGVGGEVGAYA	G
1	Solyc06g061200.1.1	23877	303	747.847	1493.68	2	1493.68	0.0009	52.49	0.00013	L	TYDHVGVGGEVGAYA	G
1	Solyc06g061200.1.1	23877	303	747.847	1493.68	2	1493.68	0.0009	50.62	0.0002	L	TYDHVGVGGEVGAYA	G
1	Solyc06g061200.1.1	23877	303	747.847	1493.68	2	1493.68	0.001	62.23	1.3e-05	L	TYDHVGVGGEVGAYA	G
1	Solyc06g061200.1.1	23877	303	747.847	1493.68	2	1493.68	0.001	61.58	3.3e-05	L	TYDHVGVGGEVGAYA	G
1	Solyc06g061200.1.1	23877	303	747.847	1493.68	2	1493.68	0.0011	36.15	0.0082	L	TYDHVGVGGEVGAYA	G
1	Solyc06g061200.1.1	23877	303	747.847	1493.68	2	1493.68	0.0011	53.05	0.00016	L	TYDHVGVGGEVGAYA	G
1	Solyc06g061200.1.1	23877	303	747.847	1493.68	2	1493.68	0.0011	66.32	3.9e-06	L	TYDHVGVGGEVGAYA	G
1	Solyc06g061200.1.1	23877	303	747.847	1493.68	2	1493.68	0.0012	52.44	0.00011	L	TYDHVGVGGEVGAYA	G
1	Solyc06g061200.1.1	23877	303	747.847	1493.68	2	1493.68	0.0013	59.99	0.00011	L	TYDHVGVGGEVGAYA	G
1	Solyc06g061200.1.1	23877	303	747.847	1493.68	2	1493.68	0.0016	48.96	0.00086	L	TYDHVGVGGEVGAYA	G
1	Solyc06g061200.1.1	23877	303	747.847	1493.68	2	1493.68	0.0016	47.1	0.00061	L	TYDHVGVGGEVGAYA	G
1	Solyc06g061200.1.1	23877	303	747.847	1493.68	2	1493.68	0.0016	63.55	2.3e-05	L	TYDHVGVGGEVGAYA	G
1	Solyc06g061200.1.1	23877	303	747.847	1493.68	2	1493.68	0.0017	40.01	0.00078	L	TYDHVGVGGEVGAYA	G
1	Solyc06g061200.1.1	23877	303	747.847	1493.68	2	1493.68	0.0017	63.67	1.2e-05	L	TYDHVGVGGEVGAYA	G
1	Solyc06g061200.1.1	23877	303	747.847	1493.68	2	1493.68	0.0018	42.74	0.00096	L	TYDHVGVGGEVGAYA	G
1	Solyc06g061200.1.1	23877	303	747.848	1493.68	2	1493.68	0.002	53.26	0.00024	L	TYDHVGVGGEVGAYA	G
[truncated: 18,577 more rows]
