# Supplementary material for: Characterization of Oligopeptides in Solanum lycopersicum Xylem Exudates
Source: Life (Basel). 2022 Apr 16;12(4):592. doi: 10.3390/life12040592 (PMC9028419; doi:10.3390/life12040592)
Supplement: Supplementary file 1 [file life-12-00592-s001.zip › Table S3_SlCLEs.xlsx]

## Sheet: Sheet1
Table S3. Newly predicted tomato CLE-like sequences.
Name	Locus	Amino acid sequence of precursor peptide 3
SlCLE16	ch10 1483189...1482974 (rev)	MAKFRFLLCLILIILLSCPPSESRPLGQSSRRRGETITMMETARQIIKERLRYTIKYNVKRLSPGGPDPRHH
SlCLE17	ch07 65205196...65205348	MASFKFWFCFFFILLSCLCSESRPLEAFSEKRKETMMEIARDVLRERLVKARSIKYNVHRLSPGGPDPKHH
SlCLE18	ch12 5056338...5056111 (rev)	MASITSRFLLCFIIIILLSYCIILESRPLETLLPRKRSTLMETAQEILSERLLQRKDAFKYHINRLSPGGPDPRHH
SlCLE19	ch02 40204594...40204854	MAKSNFMLSSISVLVLLMFFSLVSFSVARAATSYRGVENMRKKIDSKQILRELLANDLGNKMEQNYRKVMMNKDRVAPGGPDPQHHN
SlCLE20	ch02 40195502...40195720	MINTMSKFKYLSCIILLLLSSALLEARPIRSIRIAREALEEQFEREKAKVGAHEWPQRVSPGGPDPHHHFKNN
SlCLE21	ch10 2690287...2690036 (rev)	MANSNSKLSLVFLLLLLLLLFANVNISMATSYRGVESIIRSKIDSKKLLQEICSYLGKKKICNRRVLVDVIDRVAPGGPDPKHH
SlCLE22 1	ch12 3799156...3799440	MVQRTEARILRPKKVILYELFKNVTRGVFYPLEIMHFQKIHYEYNNTFKESEQRKKKGLSKPFRVLFERIKVDKSQERKYKLMRISPGGPDPKHH
SlCLE23	ch07 61762957...61762727 (rev)	MYLGKFYVFLIVVHIMVQYSNIVHSTEQKKSLTESFLIYFERKKNFEIHCYDRYKSKLQSRYKPMRRSPGGPDPKHH
SlCLE24	ch08 62042481...62042236 (rev)	MKIQYPSFKFLLILVIILFVSQLSNCRKIQEITPTSIEQRLNSRISWHNLAPSPKKSRNEDIDKSYRVSHRIVPGGPNPLHN
SlCLE25	ch12 61900450...61900704	MKAQYPSLPFLLLIMVILIMSQFSSCHNIQKMTTTRTKQTYKDLDSRYSWHLSASDPKTSRNEDIEQSYRVSNHAVPGGPNPLHN
SlCLE26	ch10 1487168...1486896 (rev)	MQLITLLRVPNKRLIFFKETMASSIRFWLCFILILLSCPRFESRPLGLFTPKRKETTMMETARKIIRERMRHAIKYDVKRLSPRGPNPKHH
SlCLE27	ch04 1449560...1449835	MSVQEKRRRRGRRIEDVIQAWTIMLMFTQLCVSSTIAHSSDAISRKLGFFHGVTTVTSADHSIETKEKRNGGNELYDEDKRLVHTGPNPLHN
SlCLE28 1	ch05 5853973...5854188	MASIPNSTKKYDQEDHLHSPSVICYQFQRIRHCPPFPPQLSSPLSSSSLDEIEPRFGAEKRSIPSGPNPLHN
SlCLE29 2	Solyc05g009915.1.1	MGLKVPHVICFVLWFSILVLLFQEFKFLKNNNKVIIYNDHDHHSLFGQRKTLLASNFDFTPFVKHVHHHHHHHHRDDVYEQPEAEPAGSHEIDQRYGVEKRLVPTGPNPLHH
SlCLE30	ch03 62820859...62821137	MAVIFKIVTNKCLFALILSIAIVFCLIHGWCNYSDNVIFSSRRELIATKFDFTPFMQRHHHRKHLSPSPETEIDPIYGVEKRLVPTGPNPLHH
SlCLE31	ch07 55688119...55688418	MNNFKLFVSIVVLLLLNTSVEVVSLKIENIPTKSLKVKEIFRSFMKLKTFESMRKVPTGPNPGTFKSMRKVPTGPNPGTPPDSQNTPNIFATRKLKATKT
SlCLE32	ch03 59983948...59984202	MVLILCIGFLSTQPERVSALTSIDLALRWGEDNLFHLRSSRILKAAVVQDLQTQLSIAPSPSMTFDPNQSNKRRVKRGSDPIHNK
SlCLE33	ch07 59399859...59400095	MNSLFHFIFFLLLLSTTTAAAIRQPPQALFSDPYVSFTRKQQLNSQPQASAPTIVRDFESDMRRVPTGPNPLHNKKRKT
SlCLE34	ch03 3376485...3376724	MGIRSFLLLFMITMTIIFLGNVQICSCKEKNYDENEERIKVKFYSTFFRYFNTIPHYAKGKKLHIVSRRLVPSGPNPLHN
SlCLE35	ch10 61194368...61194099 (rev)	MTSKKMLTILSFLCLLLMGVLHYKLPFCGANIGRFYRYKGDYSINKRGYVKSHNKGSFFSRGINNIPNMDEIFGDDKRKVRTGPNPLHNK
SlCLE36	ch11 15143555...15143292 (rev)	MSNYHLFVSIVVLLLLNISVEVAAIRIENISTKSLKVKEIFRSFMELKTFQSIRTVPTGPNPIHHGGTPNSGNFSNTFGTLKANRTNN
SlCLE37	ch11 15194191...15193928 (rev)	MSNFQLFVSIVVLLLLNISVEVAAIRIENISTKSLKVKEIFRSFMELKTFQSMRTVPTGPNPIHHGGTPNSGNFSNTFGTLKPNRTNN
1 Putative secretion signals were not predicted on SlCLE22 and SlCLE28 precursor peptides.
2 SlCLE29 has been assigned a gene ID (Solyc05g009915.1.1).
3 The predicted signal peptides are underlined, and CLE domains are shown in red.
