# Supplementary material for: Characterization of Oligopeptides in Solanum lycopersicum Xylem Exudates
Source: Life (Basel). 2022 Apr 16;12(4):592. doi: 10.3390/life12040592 (PMC9028419; doi:10.3390/life12040592)
Supplement: Supplementary file 1 [file life-12-00592-s001.zip › Table S4_Primers.xlsx]

## Sheet: Sheet1
Table S4. List of PCR primers.
Solyc03g098750.3.1	Fwd	AAAGCCTCCTGGCTCTCAAT
	Rev	TCCTTCCTTGGTAATCTTTATTTCA
Solyc07g150120.1.1	Fwd	AGCGAATAATCGCCACACTC
	Rev	GGATCGTGAACGAACGTATTG
Solyc01g109895.1.1	Fwd	TCCAACACCTGCTCTATCCA
(SlCIF1)	Rev	GGGTTTCCACAAACCCTAAT
Solyc03g115950.3.1	Fwd	TCATAAACGATTATCCAGGTTCG
	Rev	GCATTCAACACAGCCTCTCC
Solyc06g052020.2.1	Fwd	ACCAAGCATGATCCAAGAGG
	Rev	CTCCTCAGCCTTGAGTAGCC
Solyc02g090600.2.1	Fwd	AACCATGGCCTCTATGCAAC
(SlCEP1)	Rev	TCAGTTGTCTTCCCTCAGCA
	Fwd	GACCTGACCCTCATCACCAT
(SlCLE20)	Rev	ACGCTAGGATGTAGGGAGGA
Solyc01g098000.3.1	Fwd	TAGGGTGCTGCTTCACACAG
(SlELF1B)	Rev	TGACGTTCTGAAATGCAACAG
